# Supplementary material for: Novel insights from comprehensive analysis: The role of cuproptosis and peripheral immune infiltration in Alzheimer’s disease
Source: PLoS One. 2025 Jun 25;20(6):e0325799. doi: 10.1371/journal.pone.0325799 (PMC12194219; doi:10.1371/journal.pone.0325799)
Supplement: S2 Table — (XLSX) [file pone.0325799.s005.xlsx]

## Sheet: Sheet1
Supplementary Table 2. The 46 cuproptosis-related genes screened from available literature.
CP
SLC31A1
SLC31A2
ATOX1
CCS
COX11
COX17
SCO1
SCO2
COA6
SLC25A3
ATP7A
ATP7B
MT1A
MT2A
MT-CO1
MT-CO2
SOD1
TYR
LOXL2
DBH
AOC3
MAP2K1
MAP2K2
ULK1
ULK2
PDK1
PDE3B
UBE2D1
UBE2D2
UBE2D3
UBE2D4
HIST1H3A
CCL8
VEGFA
CD274
CDKN2A
FDX1
DLD
DLAT
LIAS
GLS
LIPT1
MTF1
PDHA1
PDHB
