# Supplementary material for: Novel insights from comprehensive analysis: The role of cuproptosis and peripheral immune infiltration in Alzheimer’s disease
Source: PLoS One. 2025 Jun 25;20(6):e0325799. doi: 10.1371/journal.pone.0325799 (PMC12194219; doi:10.1371/journal.pone.0325799)
Supplement: S3 Table — (XLSX) [file pone.0325799.s006.xlsx]

## Sheet: GO
Table S3. The enriched GO terms of the 19 DECAGs.
ONTOLOGY	ID	Description	GeneRatio	BgRatio	RichFactor	FoldEnrichment	zScore	pvalue	p.adjust	qvalue	geneID	Count
BP	GO:0006086	acetyl-CoA biosynthetic process from pyruvate	9/38	13/18986	0.692308	345.899	55.7071	1.31468e-22	1.02939e-19	7.44522e-20	PDK1/PDHA1/PDHB/DLAT/DLD/PDHX/PDK3/PDK2/PDHA2	9
BP	GO:0006085	acetyl-CoA biosynthetic process	9/38	20/18986	0.45	224.834	44.8507	3.05868e-20	1.19747e-17	8.66089e-18	PDK1/PDHA1/PDHB/DLAT/DLD/PDHX/PDK3/PDK2/PDHA2	9
BP	GO:0006084	acetyl-CoA metabolic process	10/38	35/18986	0.285714	142.752	37.5891	5.01554e-20	1.30906e-17	9.46794e-18	PDK1/PDHA1/PDHB/DLAT/DLD/PDHX/PDK3/DLST/PDK2/PDHA2	10
BP	GO:0006637	acyl-CoA metabolic process	11/38	99/18986	0.111111	55.5146	24.3537	4.68387e-17	7.33494e-15	5.3051e-15	PDK1/PDHA1/PDHB/DLAT/DLD/PDHX/PDK3/DLST/OGDH/PDK2/PDHA2	11
BP	GO:0035383	thioester metabolic process	11/38	99/18986	0.111111	55.5146	24.3537	4.68387e-17	7.33494e-15	5.3051e-15	PDK1/PDHA1/PDHB/DLAT/DLD/PDHX/PDK3/DLST/OGDH/PDK2/PDHA2	11
BP	GO:0035384	thioester biosynthetic process	9/38	50/18986	0.18	89.9337	28.1983	4.37788e-16	4.89697e-14	3.5418e-14	PDK1/PDHA1/PDHB/DLAT/DLD/PDHX/PDK3/PDK2/PDHA2	9
BP	GO:0071616	acyl-CoA biosynthetic process	9/38	50/18986	0.18	89.9337	28.1983	4.37788e-16	4.89697e-14	3.5418e-14	PDK1/PDHA1/PDHB/DLAT/DLD/PDHX/PDK3/PDK2/PDHA2	9
BP	GO:0006090	pyruvate metabolic process	10/38	126/18986	0.0793651	39.6533	19.4947	4.65685e-14	4.5579e-12	3.29656e-12	PDK1/PDHA1/PDHB/DLAT/DLD/PDHX/PDK3/OGDH/PDK2/PDHA2	10
BP	GO:0006878	intracellular copper ion homeostasis	6/38	17/18986	0.352941	176.341	32.3892	5.17323e-13	4.50071e-11	3.2552e-11	SCO2/SCO1/ATP7A/MT2A/ATOX1/ATP7B	6
BP	GO:0006790	sulfur compound metabolic process	12/38	338/18986	0.035503	17.7384	13.905	1.49171e-12	1.16801e-10	8.44779e-11	PDK1/PDHA1/PDHB/DLAT/SOD1/DLD/PDHX/PDK3/DLST/OGDH/PDK2/PDHA2	12
BP	GO:0055070	copper ion homeostasis	6/38	21/18986	0.285714	142.752	29.1057	2.25518e-12	1.60528e-10	1.16104e-10	SCO2/SCO1/ATP7A/MT2A/ATOX1/ATP7B	6
BP	GO:0006091	generation of precursor metabolites and energy	13/38	490/18986	0.0265306	13.2555	12.3085	5.78535e-12	3.77494e-10	2.73028e-10	SCO2/COX17/FDX1/ATP7A/PDHA1/PDHB/DLAT/DLD/DLST/OGDH/CHCHD4/FDX2/PDHA2	13
BP	GO:0045333	cellular respiration	10/38	249/18986	0.0401606	20.0655	13.5617	4.30386e-11	2.59225e-09	1.87488e-09	SCO2/ATP7A/PDHA1/PDHB/DLAT/DLD/DLST/OGDH/CHCHD4/PDHA2	10
BP	GO:0043604	amide biosynthetic process	9/38	175/18986	0.0514286	25.6953	14.6975	5.06013e-11	2.83006e-09	2.04688e-09	PDK1/PDHA1/PDHB/DLAT/DLD/PDHX/PDK3/PDK2/PDHA2	9
BP	GO:0006099	tricarboxylic acid cycle	6/38	34/18986	0.176471	88.1703	22.7822	5.4852e-11	2.86328e-09	2.0709e-09	PDHA1/PDHB/DLAT/DLST/OGDH/PDHA2	6
BP	GO:0044272	sulfur compound biosynthetic process	9/38	182/18986	0.0494505	24.7071	14.3914	7.19123e-11	3.20598e-09	2.31877e-09	PDK1/PDHA1/PDHB/DLAT/DLD/PDHX/PDK3/PDK2/PDHA2	9
BP	GO:0043603	amide metabolic process	12/38	472/18986	0.0254237	12.7025	11.5296	7.30599e-11	3.20598e-09	2.31877e-09	PDK1/PDHA1/PDHB/DLAT/SOD1/DLD/PDHX/PDK3/DLST/OGDH/PDK2/PDHA2	12
BP	GO:0072522	purine-containing compound biosynthetic process	10/38	263/18986	0.0380228	18.9974	13.1618	7.37006e-11	3.20598e-09	2.31877e-09	PDK1/PDHA1/PDHB/DLAT/DLD/PDHX/PDK3/AK2/PDK2/PDHA2	10
BP	GO:1901293	nucleoside phosphate biosynthetic process	10/38	321/18986	0.0311526	15.5648	11.7858	5.15855e-10	2.12587e-08	1.53756e-08	PDK1/PDHA1/PDHB/DLAT/DLD/PDHX/PDK3/AK2/PDK2/PDHA2	10
BP	GO:0015980	energy derivation by oxidation of organic compounds	10/38	356/18986	0.0280899	14.0346	11.1181	1.40419e-09	5.49741e-08	3.97608e-08	SCO2/ATP7A/PDHA1/PDHB/DLAT/DLD/DLST/OGDH/CHCHD4/PDHA2	10
BP	GO:0009060	aerobic respiration	8/38	200/18986	0.04	19.9853	12.0873	4.91583e-09	1.8329e-07	1.32567e-07	ATP7A/PDHA1/PDHB/DLAT/DLD/DLST/OGDH/PDHA2	8
BP	GO:0046688	response to copper ion	5/38	37/18986	0.135135	67.5178	18.1368	1.01655e-08	3.618e-07	2.61677e-07	MT1A/ATP7A/MT2A/SOD3/ATP7B	5
BP	GO:0006825	copper ion transport	4/38	16/18986	0.25	124.908	22.2045	2.43982e-08	8.306e-07	6.00743e-07	COX17/ATP7A/ATOX1/ATP7B	4
BP	GO:0098754	detoxification	7/38	167/18986	0.0419162	20.9426	11.592	3.60267e-08	1.17537e-06	8.50104e-07	MT1A/ATP7A/MT2A/SOD1/CCS/SOD3/ATP7B	7
BP	GO:0006006	glucose metabolic process	7/38	197/18986	0.035533	17.7534	10.5852	1.11862e-07	3.50353e-06	2.53397e-06	PDK1/PDHA1/PDHB/DLAT/PDK3/PDK2/PDHA2	7
BP	GO:0019430	removal of superoxide radicals	4/38	23/18986	0.173913	86.8924	18.4578	1.17521e-07	3.5392e-06	2.55978e-06	ATP7A/SOD1/CCS/SOD3	4
BP	GO:0071450	cellular response to oxygen radical	4/38	25/18986	0.16	79.9411	17.6871	1.67407e-07	4.68142e-06	3.3859e-06	ATP7A/SOD1/CCS/SOD3	4
BP	GO:0071451	cellular response to superoxide	4/38	25/18986	0.16	79.9411	17.6871	1.67407e-07	4.68142e-06	3.3859e-06	ATP7A/SOD1/CCS/SOD3	4
BP	GO:0000303	response to superoxide	4/38	28/18986	0.142857	71.3759	16.6887	2.69799e-07	7.28456e-06	5.26866e-06	ATP7A/SOD1/CCS/SOD3	4
BP	GO:0000305	response to oxygen radical	4/38	29/18986	0.137931	68.9147	16.3905	3.12518e-07	8.15672e-06	5.89946e-06	ATP7A/SOD1/CCS/SOD3	4
BP	GO:0019318	hexose metabolic process	7/38	238/18986	0.0294118	14.695	9.52116	4.03651e-07	1.01954e-05	7.374e-06	PDK1/PDHA1/PDHB/DLAT/PDK3/PDK2/PDHA2	7
BP	GO:0005996	monosaccharide metabolic process	7/38	262/18986	0.0267176	13.3489	9.01356	7.70296e-07	1.88482e-05	1.36322e-05	PDK1/PDHA1/PDHB/DLAT/PDK3/PDK2/PDHA2	7
BP	GO:0009636	response to toxic substance	7/38	270/18986	0.0259259	12.9534	8.85896	9.42203e-07	2.23559e-05	1.61692e-05	MT1A/ATP7A/MT2A/SOD1/CCS/SOD3/ATP7B	7
BP	GO:0006979	response to oxidative stress	8/38	405/18986	0.0197531	9.86927	8.07972	1.11712e-06	2.57265e-05	1.86071e-05	MTF1/ATP7A/SOD1/CCS/PDK2/CHCHD4/SOD3/ATOX1	8
BP	GO:0009063	amino acid catabolic process	5/38	111/18986	0.045045	22.5059	10.1763	2.68478e-06	6.00624e-05	4.3441e-05	GLS/DLD/DLST/BCKDHA/DBT	5
BP	GO:0046686	response to cadmium ion	4/38	51/18986	0.0784314	39.1868	12.2287	3.18615e-06	6.92988e-05	5.01214e-05	MT1A/MTF1/ATP7A/MT2A	4
BP	GO:0010043	response to zinc ion	4/38	52/18986	0.0769231	38.4332	12.1047	3.44672e-06	7.29401e-05	5.2755e-05	MT1A/MTF1/ATP7A/MT2A	4
BP	GO:0021695	cerebellar cortex development	4/38	53/18986	0.0754717	37.708	11.9841	3.72275e-06	7.67083e-05	5.54803e-05	ATP7A/MAP2K1/OGDH/HSPA5	4
BP	GO:0010273	detoxification of copper ion	3/38	16/18986	0.1875	93.6809	16.6086	4.0685e-06	7.76983e-05	5.61964e-05	MT1A/ATP7A/MT2A	3
BP	GO:0042762	regulation of sulfur metabolic process	3/38	16/18986	0.1875	93.6809	16.6086	4.0685e-06	7.76983e-05	5.61964e-05	PDK1/PDK3/PDK2	3
BP	GO:1990169	stress response to copper ion	3/38	16/18986	0.1875	93.6809	16.6086	4.0685e-06	7.76983e-05	5.61964e-05	MT1A/ATP7A/MT2A	3
BP	GO:0006103	2-oxoglutarate metabolic process	3/38	18/18986	0.166667	83.2719	15.6384	5.91201e-06	0.000110217	7.97158e-05	DLD/DLST/OGDH	3
BP	GO:0097501	stress response to metal ion	3/38	21/18986	0.142857	71.3759	14.4502	9.5961e-06	0.000173303	0.000125344	MT1A/ATP7A/MT2A	3
BP	GO:0034599	cellular response to oxidative stress	6/38	251/18986	0.0239044	11.9434	7.81587	9.73862e-06	0.000173303	0.000125344	ATP7A/SOD1/CCS/PDK2/CHCHD4/SOD3	6
BP	GO:0034614	cellular response to reactive oxygen species	5/38	148/18986	0.0337838	16.8794	8.68489	1.09728e-05	0.000188872	0.000136604	ATP7A/SOD1/CCS/PDK2/SOD3	5
BP	GO:0009083	branched-chain amino acid catabolic process	3/38	22/18986	0.136364	68.1316	14.1088	1.10959e-05	0.000188872	0.000136604	DLD/BCKDHA/DBT	3
BP	GO:0061687	detoxification of inorganic compound	3/38	23/18986	0.130435	65.1693	13.7897	1.27427e-05	0.000212288	0.00015354	MT1A/ATP7A/MT2A	3
BP	GO:0071294	cellular response to zinc ion	3/38	24/18986	0.125	62.4539	13.4905	1.4543e-05	0.000237232	0.000171581	MT1A/MTF1/MT2A	3
BP	GO:0033617	mitochondrial cytochrome c oxidase assembly	3/38	25/18986	0.12	59.9558	13.2093	1.65033e-05	0.000255213	0.000184586	SCO2/SCO1/COX17	3
BP	GO:0071280	cellular response to copper ion	3/38	25/18986	0.12	59.9558	13.2093	1.65033e-05	0.000255213	0.000184586	MT1A/ATP7A/MT2A	3
BP	GO:0006801	superoxide metabolic process	4/38	77/18986	0.0519481	25.9549	9.82612	1.66231e-05	0.000255213	0.000184586	ATP7A/SOD1/CCS/SOD3	4
BP	GO:0071276	cellular response to cadmium ion	3/38	27/18986	0.111111	55.5146	12.6941	2.09299e-05	0.000315156	0.000227941	MT1A/ATP7A/MT2A	3
BP	GO:0006520	amino acid metabolic process	6/38	289/18986	0.0207612	10.373	7.19045	2.16444e-05	0.000319765	0.000231274	ATP7A/GLS/DLD/DLST/BCKDHA/DBT	6
BP	GO:0009081	branched-chain amino acid metabolic process	3/38	28/18986	0.107143	53.532	12.4572	2.34091e-05	0.000339432	0.000245499	DLD/BCKDHA/DBT	3
BP	GO:0008535	respiratory chain complex IV assembly	3/38	29/18986	0.103448	51.686	12.2326	2.60741e-05	0.0003712	0.000268476	SCO2/SCO1/COX17	3
BP	GO:0062197	cellular response to chemical stress	6/38	321/18986	0.0186916	9.33891	6.74781	3.90013e-05	0.000545322	0.000394412	ATP7A/SOD1/CCS/PDK2/CHCHD4/SOD3	6
BP	GO:0098869	cellular oxidant detoxification	4/38	99/18986	0.040404	20.1871	8.57159	4.4806e-05	0.000615493	0.000445164	ATP7A/SOD1/CCS/SOD3	4
BP	GO:0043648	dicarboxylic acid metabolic process	4/38	100/18986	0.04	19.9853	8.52437	4.66062e-05	0.000619555	0.000448102	GLS/DLD/DLST/OGDH	4
BP	GO:0000302	response to reactive oxygen species	5/38	200/18986	0.025	12.4908	7.31582	4.66842e-05	0.000619555	0.000448102	ATP7A/SOD1/CCS/PDK2/SOD3	5
BP	GO:0000041	transition metal ion transport	4/38	102/18986	0.0392157	19.5934	8.43193	5.03644e-05	0.000657256	0.000475369	COX17/ATP7A/ATOX1/ATP7B	4
BP	GO:0033108	mitochondrial respiratory chain complex assembly	4/38	103/18986	0.038835	19.4032	8.3867	5.23244e-05	0.000671639	0.000485772	SCO2/SCO1/COX17/CHCHD4	4
BP	GO:0006882	intracellular zinc ion homeostasis	3/38	37/18986	0.0810811	40.5107	10.773	5.48354e-05	0.000692519	0.000500874	MT1A/MT2A/ATP7B	3
BP	GO:0010038	response to metal ion	6/38	345/18986	0.0173913	8.68924	6.45467	5.82437e-05	0.000723886	0.000523561	MT1A/MTF1/ATP7A/MT2A/SOD3/ATP7B	6
BP	GO:0021549	cerebellum development	4/38	109/18986	0.0366972	18.3351	8.12809	6.52763e-05	0.000798614	0.000577609	ATP7A/MAP2K1/OGDH/HSPA5	4
BP	GO:0017004	cytochrome complex assembly	3/38	41/18986	0.0731707	36.5584	10.2071	7.48166e-05	0.000901252	0.000651843	SCO2/SCO1/COX17	3
BP	GO:0022037	metencephalon development	4/38	119/18986	0.0336134	16.7943	7.73996	9.18486e-05	0.00108966	0.000788111	ATP7A/MAP2K1/OGDH/HSPA5	4
BP	GO:0021587	cerebellum morphogenesis	3/38	46/18986	0.0652174	32.5847	9.60463	0.000105807	0.00123652	0.00089433	ATP7A/MAP2K1/HSPA5	3
BP	GO:1990748	cellular detoxification	4/38	125/18986	0.032	15.9882	7.52901	0.000111139	0.00127974	0.000925587	ATP7A/SOD1/CCS/SOD3	4
BP	GO:0072593	reactive oxygen species metabolic process	5/38	242/18986	0.0206612	10.323	6.53651	0.000114938	0.00130429	0.000943347	ATP7A/SOD1/PDK3/CCS/SOD3	5
BP	GO:0021575	hindbrain morphogenesis	3/38	49/18986	0.0612245	30.5897	9.28749	0.000127887	0.00142861	0.00103326	ATP7A/MAP2K1/HSPA5	3
BP	GO:0016054	organic acid catabolic process	5/38	249/18986	0.0200803	10.0328	6.42519	0.000131366	0.00142861	0.00103326	GLS/DLD/DLST/BCKDHA/DBT	5
BP	GO:0046395	carboxylic acid catabolic process	5/38	249/18986	0.0200803	10.0328	6.42519	0.000131366	0.00142861	0.00103326	GLS/DLD/DLST/BCKDHA/DBT	5
BP	GO:0022900	electron transport chain	4/38	135/18986	0.0296296	14.8039	7.20803	0.000149596	0.00158289	0.00114485	SCO2/FDX1/DLD/FDX2	4
BP	GO:0097237	cellular response to toxic substance	4/38	135/18986	0.0296296	14.8039	7.20803	0.000149596	0.00158289	0.00114485	ATP7A/SOD1/CCS/SOD3	4
BP	GO:0006104	succinyl-CoA metabolic process	2/38	10/18986	0.2	99.9263	14.0128	0.000173764	0.0018141	0.00131207	DLST/OGDH	2
BP	GO:0021860	pyramidal neuron development	2/38	11/18986	0.181818	90.8421	13.3475	0.00021211	0.00218529	0.00158054	ATP7A/OGDH	2
BP	GO:0030902	hindbrain development	4/38	162/18986	0.0246914	12.3366	6.48932	0.000300707	0.00305784	0.00221163	ATP7A/MAP2K1/OGDH/HSPA5	4
BP	GO:0021859	pyramidal neuron differentiation	2/38	15/18986	0.133333	66.6175	11.3851	0.000402897	0.00404446	0.00292521	ATP7A/OGDH	2
BP	GO:0071248	cellular response to metal ion	4/38	183/18986	0.0218579	10.9209	6.03919	0.000477223	0.00472995	0.003421	MT1A/MTF1/ATP7A/MT2A	4
BP	GO:0034248	regulation of amide metabolic process	3/38	84/18986	0.0357143	17.844	6.92861	0.000630228	0.00616836	0.00446135	PDK1/PDK3/PDK2	3
BP	GO:0044282	small molecule catabolic process	5/38	375/18986	0.0133333	6.66175	4.95904	0.000859419	0.00830772	0.00600868	GLS/DLD/DLST/BCKDHA/DBT	5
BP	GO:0021884	forebrain neuron development	2/38	25/18986	0.08	39.9705	8.73154	0.00113669	0.010854	0.00785033	ATP7A/OGDH	2
BP	GO:0010906	regulation of glucose metabolic process	3/38	105/18986	0.0285714	14.2752	6.10855	0.00120455	0.0113634	0.00821877	PDK1/PDK3/PDK2	3
BP	GO:0019217	regulation of fatty acid metabolic process	3/38	108/18986	0.0277778	13.8787	6.01063	0.00130643	0.0121778	0.00880777	PDK1/PDK3/PDK2	3
BP	GO:0021697	cerebellar cortex formation	2/38	27/18986	0.0740741	37.0097	8.38513	0.00132658	0.0122201	0.00883839	ATP7A/MAP2K1	2
BP	GO:0021680	cerebellar Purkinje cell layer development	2/38	28/18986	0.0714286	35.688	8.22578	0.00142682	0.0129907	0.00939573	ATP7A/HSPA5	2
BP	GO:0097250	mitochondrial respirasome assembly	3/38	114/18986	0.0263158	13.1482	5.826	0.00152612	0.0137351	0.0099341	SCO2/SCO1/COX17	3
BP	GO:0007005	mitochondrion organization	5/38	452/18986	0.0110619	5.5269	4.36215	0.00196448	0.0174794	0.0126422	SCO2/SCO1/COX17/ATP7A/CHCHD4	5
BP	GO:0051353	positive regulation of oxidoreductase activity	2/38	37/18986	0.0540541	27.0071	7.09113	0.00248557	0.0218674	0.0158159	COX17/ATP7A	2
BP	GO:0021696	cerebellar cortex morphogenesis	2/38	38/18986	0.0526316	26.2964	6.99011	0.00262035	0.0227971	0.0164883	ATP7A/MAP2K1	2
BP	GO:0043467	regulation of generation of precursor metabolites and energy	3/38	146/18986	0.0205479	10.2664	5.03341	0.00308581	0.0265515	0.0192038	COX17/ATP7A/CHCHD4	3
BP	GO:0014044	Schwann cell development	2/38	42/18986	0.047619	23.792	6.62196	0.00319315	0.0271765	0.0196558	MAP2K1/SOD1	2
BP	GO:0007595	lactation	2/38	43/18986	0.0465116	23.2387	6.53784	0.00334471	0.0281603	0.0203673	ATP7A/ATP7B	2
BP	GO:0051084	'de novo' post-translational protein folding	2/38	44/18986	0.0454545	22.7105	6.45653	0.00349957	0.0290176	0.0209874	CHCHD4/HSPA5	2
BP	GO:0010565	regulation of cellular ketone metabolic process	3/38	153/18986	0.0196078	9.7967	4.89239	0.00352066	0.0290176	0.0209874	PDK1/PDK3/PDK2	3
BP	GO:0001666	response to hypoxia	4/38	317/18986	0.0126183	6.3045	4.2651	0.00359903	0.0293546	0.0212311	ATP7A/PDK1/PDK3/SOD3	4
BP	GO:0021879	forebrain neuron differentiation	2/38	45/18986	0.0444444	22.2058	6.37787	0.00365773	0.0295258	0.021355	ATP7A/OGDH	2
BP	GO:0071456	cellular response to hypoxia	3/38	156/18986	0.0192308	9.6083	4.8347	0.00371793	0.0297055	0.0214849	ATP7A/PDK1/PDK3	3
BP	GO:0036293	response to decreased oxygen levels	4/38	331/18986	0.0120846	6.03784	4.14073	0.0041971	0.0329187	0.0238089	ATP7A/PDK1/PDK3/SOD3	4
BP	GO:0036294	cellular response to decreased oxygen levels	3/38	163/18986	0.0184049	9.19567	4.70597	0.00420418	0.0329187	0.0238089	ATP7A/PDK1/PDK3	3
BP	GO:0006458	'de novo' protein folding	2/38	49/18986	0.0408163	20.3931	6.08703	0.00432313	0.0331864	0.0240025	CHCHD4/HSPA5	2
BP	GO:0014037	Schwann cell differentiation	2/38	49/18986	0.0408163	20.3931	6.08703	0.00432313	0.0331864	0.0240025	MAP2K1/SOD1	2
BP	GO:0048538	thymus development	2/38	50/18986	0.04	19.9853	6.01967	0.0044976	0.0341905	0.0247288	MAP2K1/SOD1	2
BP	GO:0043457	regulation of cellular respiration	2/38	51/18986	0.0392157	19.5934	5.95424	0.00467529	0.0351995	0.0254586	ATP7A/CHCHD4	2
BP	GO:0170039	proteinogenic amino acid metabolic process	3/38	174/18986	0.0172414	8.61434	4.51861	0.00504341	0.0376094	0.0272015	ATP7A/GLS/DLST	3
BP	GO:0071453	cellular response to oxygen levels	3/38	178/18986	0.0168539	8.42076	4.45453	0.00537186	0.0396478	0.0286758	ATP7A/PDK1/PDK3	3
BP	GO:0021872	forebrain generation of neurons	2/38	55/18986	0.0363636	18.1684	5.71006	0.00541802	0.0396478	0.0286758	ATP7A/OGDH	2
BP	GO:0070482	response to oxygen levels	4/38	358/18986	0.0111732	5.58248	3.91989	0.00553441	0.0401245	0.0290206	ATP7A/PDK1/PDK3/SOD3	4
BP	GO:0170033	L-amino acid metabolic process	3/38	181/18986	0.0165746	8.28119	4.40778	0.00562649	0.0404178	0.0292327	ATP7A/GLS/DLST	3
BP	GO:0006109	regulation of carbohydrate metabolic process	3/38	193/18986	0.015544	7.76629	4.23104	0.00671716	0.047814	0.0345821	PDK1/PDK3/PDK2	3
BP	GO:0008631	intrinsic apoptotic signaling pathway in response to oxidative stress	2/38	66/18986	0.030303	15.1404	5.15332	0.00771864	0.0539615	0.0390284	PDK1/SOD1	2
BP	GO:0051341	regulation of oxidoreductase activity	2/38	66/18986	0.030303	15.1404	5.15332	0.00771864	0.0539615	0.0390284	COX17/ATP7A	2
BP	GO:1901605	alpha-amino acid metabolic process	3/38	209/18986	0.0143541	7.17175	4.01775	0.0083553	0.0578956	0.0418738	ATP7A/GLS/DLST	3
BP	GO:0170040	proteinogenic amino acid catabolic process	2/38	71/18986	0.028169	14.0741	4.94259	0.00888617	0.061034	0.0441437	GLS/DLST	2
BP	GO:0071806	protein transmembrane transport	2/38	74/18986	0.027027	13.5036	4.8261	0.00962229	0.0655153	0.0473848	CHCHD4/HSPA5	2
BP	GO:0170035	L-amino acid catabolic process	2/38	75/18986	0.0266667	13.3235	4.78876	0.00987353	0.0666463	0.0482029	GLS/DLST	2
BP	GO:0045926	negative regulation of growth	3/38	232/18986	0.012931	6.46075	3.7477	0.0110905	0.0742213	0.0536816	MT1A/ULK2/MT2A	3
BP	GO:0042180	cellular ketone metabolic process	3/38	237/18986	0.0126582	6.32445	3.69382	0.0117459	0.0779411	0.056372	PDK1/PDK3/PDK2	3
BP	GO:0048732	gland development	4/38	450/18986	0.00888889	4.44117	3.30841	0.0121645	0.0800401	0.0578901	ATP7A/MAP2K1/SOD1/ATP7B	4
BP	GO:0048678	response to axon injury	2/38	86/18986	0.0232558	11.6193	4.42009	0.0128266	0.0836934	0.0605324	MAP2K1/SOD1	2
BP	GO:0007422	peripheral nervous system development	2/38	87/18986	0.0229885	11.4858	4.38992	0.0131119	0.0848484	0.0613678	MAP2K1/SOD1	2
BP	GO:0021954	central nervous system neuron development	2/38	94/18986	0.0212766	10.6305	4.19167	0.0151864	0.097467	0.0704944	ATP7A/OGDH	2
BP	GO:0007589	body fluid secretion	2/38	95/18986	0.0210526	10.5186	4.16506	0.0154936	0.0979459	0.0708407	ATP7A/ATP7B	2
BP	GO:0000209	protein polyubiquitination	3/38	263/18986	0.0114068	5.69922	3.43662	0.0155112	0.0979459	0.0708407	UBE2D4/UBE2D2/SPOP	3
BP	GO:1901606	alpha-amino acid catabolic process	2/38	98/18986	0.0204082	10.1966	4.08753	0.0164312	0.102925	0.0744422	GLS/DLST	2
BP	GO:0070936	protein K48-linked ubiquitination	2/38	99/18986	0.020202	10.0936	4.06243	0.0167491	0.104084	0.0752799	UBE2D4/UBE2D2	2
BP	GO:0048534	hematopoietic or lymphoid organ development	2/38	102/18986	0.0196078	9.7967	3.98922	0.0177183	0.10924	0.0790092	MAP2K1/SOD1	2
BP	GO:0046031	ADP metabolic process	2/38	104/18986	0.0192308	9.6083	3.94208	0.0183775	0.112419	0.0813083	OGDH/AK2	2
BP	GO:0006568	tryptophan metabolic process	1/38	10/18986	0.1	49.9632	6.93558	0.0198401	0.113393	0.0820129	ATP7A	1
BP	GO:0009188	ribonucleoside diphosphate biosynthetic process	1/38	10/18986	0.1	49.9632	6.93558	0.0198401	0.113393	0.0820129	AK2	1
BP	GO:0018158	protein oxidation	1/38	10/18986	0.1	49.9632	6.93558	0.0198401	0.113393	0.0820129	CHCHD4	1
BP	GO:0032025	response to cobalt ion	1/38	10/18986	0.1	49.9632	6.93558	0.0198401	0.113393	0.0820129	ATP7A	1
BP	GO:0038129	ERBB3 signaling pathway	1/38	10/18986	0.1	49.9632	6.93558	0.0198401	0.113393	0.0820129	MAP2K1	1
BP	GO:0048023	positive regulation of melanin biosynthetic process	1/38	10/18986	0.1	49.9632	6.93558	0.0198401	0.113393	0.0820129	ATP7A	1
BP	GO:0060052	neurofilament cytoskeleton organization	1/38	10/18986	0.1	49.9632	6.93558	0.0198401	0.113393	0.0820129	SOD1	1
BP	GO:0060502	epithelial cell proliferation involved in lung morphogenesis	1/38	10/18986	0.1	49.9632	6.93558	0.0198401	0.113393	0.0820129	MAP2K1	1
BP	GO:1900378	positive regulation of secondary metabolite biosynthetic process	1/38	10/18986	0.1	49.9632	6.93558	0.0198401	0.113393	0.0820129	ATP7A	1
BP	GO:0006983	ER overload response	1/38	11/18986	0.0909091	45.4211	6.59948	0.0218029	0.116929	0.0845707	HSPA5	1
BP	GO:0034975	protein folding in endoplasmic reticulum	1/38	11/18986	0.0909091	45.4211	6.59948	0.0218029	0.116929	0.0845707	HSPA5	1
BP	GO:0035519	protein K29-linked ubiquitination	1/38	11/18986	0.0909091	45.4211	6.59948	0.0218029	0.116929	0.0845707	UBE2D4	1
BP	GO:0042428	serotonin metabolic process	1/38	11/18986	0.0909091	45.4211	6.59948	0.0218029	0.116929	0.0845707	ATP7A	1
BP	GO:0044571	[2Fe-2S] cluster assembly	1/38	11/18986	0.0909091	45.4211	6.59948	0.0218029	0.116929	0.0845707	FDX2	1
BP	GO:0046940	nucleoside monophosphate phosphorylation	1/38	11/18986	0.0909091	45.4211	6.59948	0.0218029	0.116929	0.0845707	AK2	1
BP	GO:0048251	elastic fiber assembly	1/38	11/18986	0.0909091	45.4211	6.59948	0.0218029	0.116929	0.0845707	ATP7A	1
BP	GO:0060020	Bergmann glial cell differentiation	1/38	11/18986	0.0909091	45.4211	6.59948	0.0218029	0.116929	0.0845707	MAP2K1	1
BP	GO:0060439	trachea morphogenesis	1/38	11/18986	0.0909091	45.4211	6.59948	0.0218029	0.116929	0.0845707	MAP2K1	1
BP	GO:0009135	purine nucleoside diphosphate metabolic process	2/38	116/18986	0.0172414	8.61434	3.68375	0.0225458	0.119279	0.0862706	OGDH/AK2	2
BP	GO:0009179	purine ribonucleoside diphosphate metabolic process	2/38	116/18986	0.0172414	8.61434	3.68375	0.0225458	0.119279	0.0862706	OGDH/AK2	2
BP	GO:0001967	suckling behavior	1/38	12/18986	0.0833333	41.636	6.30576	0.0237619	0.120815	0.0873813	GLS	1
BP	GO:0044314	protein K27-linked ubiquitination	1/38	12/18986	0.0833333	41.636	6.30576	0.0237619	0.120815	0.0873813	UBE2D4	1
BP	GO:0045793	positive regulation of cell size	1/38	12/18986	0.0833333	41.636	6.30576	0.0237619	0.120815	0.0873813	ATP7A	1
BP	GO:0048671	negative regulation of collateral sprouting	1/38	12/18986	0.0833333	41.636	6.30576	0.0237619	0.120815	0.0873813	ULK2	1
BP	GO:0071236	cellular response to antibiotic	1/38	12/18986	0.0833333	41.636	6.30576	0.0237619	0.120815	0.0873813	ATP7A	1
BP	GO:1903897	regulation of PERK-mediated unfolded protein response	1/38	12/18986	0.0833333	41.636	6.30576	0.0237619	0.120815	0.0873813	HSPA5	1
BP	GO:0002087	regulation of respiratory gaseous exchange by nervous system process	1/38	13/18986	0.0769231	38.4332	6.04611	0.025717	0.124299	0.089901	GLS	1
BP	GO:0006586	indolalkylamine metabolic process	1/38	13/18986	0.0769231	38.4332	6.04611	0.025717	0.124299	0.089901	ATP7A	1
BP	GO:0009068	aspartate family amino acid catabolic process	1/38	13/18986	0.0769231	38.4332	6.04611	0.025717	0.124299	0.089901	DLST	1
BP	GO:0009133	nucleoside diphosphate biosynthetic process	1/38	13/18986	0.0769231	38.4332	6.04611	0.025717	0.124299	0.089901	AK2	1
BP	GO:0021702	cerebellar Purkinje cell differentiation	1/38	13/18986	0.0769231	38.4332	6.04611	0.025717	0.124299	0.089901	ATP7A	1
BP	GO:0021794	thalamus development	1/38	13/18986	0.0769231	38.4332	6.04611	0.025717	0.124299	0.089901	OGDH	1
BP	GO:0035437	maintenance of protein localization in endoplasmic reticulum	1/38	13/18986	0.0769231	38.4332	6.04611	0.025717	0.124299	0.089901	HSPA5	1
BP	GO:0045986	negative regulation of smooth muscle contraction	1/38	13/18986	0.0769231	38.4332	6.04611	0.025717	0.124299	0.089901	SOD1	1
BP	GO:0022904	respiratory electron transport chain	2/38	125/18986	0.016	7.99411	3.51334	0.0259041	0.124435	0.0899994	SCO2/DLD	2
BP	GO:0009185	ribonucleoside diphosphate metabolic process	2/38	126/18986	0.015873	7.93066	3.49546	0.0262891	0.125515	0.0907802	OGDH/AK2	2
BP	GO:0097193	intrinsic apoptotic signaling pathway	3/38	327/18986	0.00917431	4.58378	2.92743	0.0273888	0.128191	0.0927162	PDK1/SOD1/PDK2	3
BP	GO:0010155	regulation of proton transport	1/38	14/18986	0.0714286	35.688	5.81436	0.0276684	0.128191	0.0927162	COX17	1
BP	GO:0043650	dicarboxylic acid biosynthetic process	1/38	14/18986	0.0714286	35.688	5.81436	0.0276684	0.128191	0.0927162	GLS	1
BP	GO:1904321	response to forskolin	1/38	14/18986	0.0714286	35.688	5.81436	0.0276684	0.128191	0.0927162	FDX1	1
BP	GO:1904322	cellular response to forskolin	1/38	14/18986	0.0714286	35.688	5.81436	0.0276684	0.128191	0.0927162	FDX1	1
BP	GO:0009132	nucleoside diphosphate metabolic process	2/38	133/18986	0.0150376	7.51326	3.37559	0.0290493	0.130059	0.0940669	OGDH/AK2	2
BP	GO:0006620	post-translational protein targeting to endoplasmic reticulum membrane	1/38	15/18986	0.0666667	33.3088	5.60578	0.0296159	0.130059	0.0940669	HSPA5	1
BP	GO:0009084	glutamine family amino acid biosynthetic process	1/38	15/18986	0.0666667	33.3088	5.60578	0.0296159	0.130059	0.0940669	GLS	1
BP	GO:0021694	cerebellar Purkinje cell layer formation	1/38	15/18986	0.0666667	33.3088	5.60578	0.0296159	0.130059	0.0940669	ATP7A	1
BP	GO:1901160	primary amino compound metabolic process	1/38	15/18986	0.0666667	33.3088	5.60578	0.0296159	0.130059	0.0940669	ATP7A	1
BP	GO:1901857	positive regulation of cellular respiration	1/38	15/18986	0.0666667	33.3088	5.60578	0.0296159	0.130059	0.0940669	CHCHD4	1
BP	GO:1903358	regulation of Golgi organization	1/38	15/18986	0.0666667	33.3088	5.60578	0.0296159	0.130059	0.0940669	MAP2K1	1
BP	GO:1903894	regulation of IRE1-mediated unfolded protein response	1/38	15/18986	0.0666667	33.3088	5.60578	0.0296159	0.130059	0.0940669	HSPA5	1
BP	GO:0021782	glial cell development	2/38	136/18986	0.0147059	7.34752	3.32685	0.0302664	0.130059	0.0940669	MAP2K1/SOD1	2
BP	GO:0030879	mammary gland development	2/38	136/18986	0.0147059	7.34752	3.32685	0.0302664	0.130059	0.0940669	ATP7A/ATP7B	2
BP	GO:0019216	regulation of lipid metabolic process	3/38	344/18986	0.00872093	4.35725	2.81405	0.0311733	0.130059	0.0940669	PDK1/PDK3/PDK2	3
BP	GO:0042415	norepinephrine metabolic process	1/38	16/18986	0.0625	31.227	5.41672	0.0315596	0.130059	0.0940669	ATP7A	1
BP	GO:0043455	regulation of secondary metabolic process	1/38	16/18986	0.0625	31.227	5.41672	0.0315596	0.130059	0.0940669	ATP7A	1
BP	GO:0043605	amide catabolic process	1/38	16/18986	0.0625	31.227	5.41672	0.0315596	0.130059	0.0940669	DLST	1
BP	GO:0044065	regulation of respiratory system process	1/38	16/18986	0.0625	31.227	5.41672	0.0315596	0.130059	0.0940669	GLS	1
BP	GO:0048021	regulation of melanin biosynthetic process	1/38	16/18986	0.0625	31.227	5.41672	0.0315596	0.130059	0.0940669	ATP7A	1
BP	GO:0048308	organelle inheritance	1/38	16/18986	0.0625	31.227	5.41672	0.0315596	0.130059	0.0940669	MAP2K1	1
BP	GO:0048313	Golgi inheritance	1/38	16/18986	0.0625	31.227	5.41672	0.0315596	0.130059	0.0940669	MAP2K1	1
BP	GO:0050665	hydrogen peroxide biosynthetic process	1/38	16/18986	0.0625	31.227	5.41672	0.0315596	0.130059	0.0940669	SOD1	1
BP	GO:0085020	protein K6-linked ubiquitination	1/38	16/18986	0.0625	31.227	5.41672	0.0315596	0.130059	0.0940669	UBE2D4	1
BP	GO:1900376	regulation of secondary metabolite biosynthetic process	1/38	16/18986	0.0625	31.227	5.41672	0.0315596	0.130059	0.0940669	ATP7A	1
BP	GO:0062012	regulation of small molecule metabolic process	3/38	348/18986	0.00862069	4.30717	2.78844	0.032102	0.131602	0.0951827	PDK1/PDK3/PDK2	3
BP	GO:0010042	response to manganese ion	1/38	17/18986	0.0588235	29.3901	5.24426	0.0334996	0.135207	0.0977904	ATP7A	1
BP	GO:0048532	anatomical structure arrangement	1/38	17/18986	0.0588235	29.3901	5.24426	0.0334996	0.135207	0.0977904	HSPA5	1
BP	GO:1900102	negative regulation of endoplasmic reticulum unfolded protein response	1/38	17/18986	0.0588235	29.3901	5.24426	0.0334996	0.135207	0.0977904	HSPA5	1
BP	GO:0050770	regulation of axonogenesis	2/38	146/18986	0.0136986	6.84427	3.17455	0.0344675	0.1384	0.1001	ULK2/MAP2K1	2
BP	GO:0034727	piecemeal microautophagy of the nucleus	1/38	18/18986	0.0555556	27.7573	5.08608	0.0354357	0.140132	0.101353	ULK2	1
BP	GO:0035234	ectopic germ cell programmed cell death	1/38	18/18986	0.0555556	27.7573	5.08608	0.0354357	0.140132	0.101353	SOD1	1
BP	GO:0043217	myelin maintenance	1/38	18/18986	0.0555556	27.7573	5.08608	0.0354357	0.140132	0.101353	SOD1	1
BP	GO:0006119	oxidative phosphorylation	2/38	149/18986	0.0134228	6.70646	3.13163	0.0357699	0.140743	0.101794	ATP7A/DLD	2
BP	GO:0001890	placenta development	2/38	152/18986	0.0131579	6.5741	3.08987	0.0370913	0.142673	0.10319	MAP2K1/SOD1	2
BP	GO:0021692	cerebellar Purkinje cell layer morphogenesis	1/38	19/18986	0.0526316	26.2964	4.94028	0.0373681	0.142673	0.10319	ATP7A	1
BP	GO:0060088	auditory receptor cell stereocilium organization	1/38	19/18986	0.0526316	26.2964	4.94028	0.0373681	0.142673	0.10319	SOD1	1
BP	GO:0060438	trachea development	1/38	19/18986	0.0526316	26.2964	4.94028	0.0373681	0.142673	0.10319	MAP2K1	1
BP	GO:0075523	viral translational frameshifting	1/38	19/18986	0.0526316	26.2964	4.94028	0.0373681	0.142673	0.10319	ATP7B	1
BP	GO:2000641	regulation of early endosome to late endosome transport	1/38	19/18986	0.0526316	26.2964	4.94028	0.0373681	0.142673	0.10319	MAP2K1	1
BP	GO:2000377	regulation of reactive oxygen species metabolic process	2/38	153/18986	0.0130719	6.53113	3.07621	0.037536	0.142673	0.10319	SOD1/PDK3	2
BP	GO:0035296	regulation of tube diameter	2/38	154/18986	0.012987	6.48872	3.06266	0.0379827	0.142983	0.103414	SOD1/SOD3	2
BP	GO:0097746	blood vessel diameter maintenance	2/38	154/18986	0.012987	6.48872	3.06266	0.0379827	0.142983	0.103414	SOD1/SOD3	2
BP	GO:0035150	regulation of tube size	2/38	155/18986	0.0129032	6.44686	3.04923	0.0384315	0.14398	0.104136	SOD1/SOD3	2
BP	GO:0036499	PERK-mediated unfolded protein response	1/38	20/18986	0.05	24.9816	4.8053	0.0392967	0.146521	0.105973	HSPA5	1
BP	GO:0042552	myelination	2/38	158/18986	0.0126582	6.32445	3.00965	0.0397901	0.147657	0.106795	MAP2K1/SOD1	2
BP	GO:0007272	ensheathment of neurons	2/38	160/18986	0.0125	6.24539	2.98383	0.0407059	0.14874	0.107578	MAP2K1/SOD1	2
BP	GO:0008366	axon ensheathment	2/38	160/18986	0.0125	6.24539	2.98383	0.0407059	0.14874	0.107578	MAP2K1/SOD1	2
BP	GO:0010288	response to lead ion	1/38	21/18986	0.047619	23.792	4.67984	0.0412216	0.14874	0.107578	ATP7A	1
BP	GO:0032930	positive regulation of superoxide anion generation	1/38	21/18986	0.047619	23.792	4.67984	0.0412216	0.14874	0.107578	SOD1	1
BP	GO:0036498	IRE1-mediated unfolded protein response	1/38	21/18986	0.047619	23.792	4.67984	0.0412216	0.14874	0.107578	HSPA5	1
BP	GO:0048670	regulation of collateral sprouting	1/38	21/18986	0.047619	23.792	4.67984	0.0412216	0.14874	0.107578	ULK2	1
BP	GO:0002093	auditory receptor cell morphogenesis	1/38	22/18986	0.0454545	22.7105	4.56281	0.0431427	0.152854	0.110554	SOD1	1
BP	GO:0021756	striatum development	1/38	22/18986	0.0454545	22.7105	4.56281	0.0431427	0.152854	0.110554	OGDH	1
BP	GO:0032042	mitochondrial DNA metabolic process	1/38	22/18986	0.0454545	22.7105	4.56281	0.0431427	0.152854	0.110554	CHCHD4	1
BP	GO:0061709	reticulophagy	1/38	22/18986	0.0454545	22.7105	4.56281	0.0431427	0.152854	0.110554	ULK2	1
BP	GO:0008544	epidermis development	3/38	393/18986	0.00763359	3.81398	2.5244	0.0435453	0.153251	0.110841	ATP7A/MAP2K1/SOD1	3
BP	GO:0008090	retrograde axonal transport	1/38	23/18986	0.0434783	21.7231	4.45329	0.04506	0.153251	0.110841	SOD1	1
BP	GO:0016237	microautophagy	1/38	23/18986	0.0434783	21.7231	4.45329	0.04506	0.153251	0.110841	ULK2	1
BP	GO:0032928	regulation of superoxide anion generation	1/38	23/18986	0.0434783	21.7231	4.45329	0.04506	0.153251	0.110841	SOD1	1
BP	GO:0034755	iron ion transmembrane transport	1/38	23/18986	0.0434783	21.7231	4.45329	0.04506	0.153251	0.110841	ATP7A	1
BP	GO:0038128	ERBB2 signaling pathway	1/38	23/18986	0.0434783	21.7231	4.45329	0.04506	0.153251	0.110841	MAP2K1	1
BP	GO:0044804	nucleophagy	1/38	23/18986	0.0434783	21.7231	4.45329	0.04506	0.153251	0.110841	ULK2	1
BP	GO:0046033	AMP metabolic process	1/38	23/18986	0.0434783	21.7231	4.45329	0.04506	0.153251	0.110841	AK2	1
BP	GO:0097164	ammonium ion metabolic process	1/38	23/18986	0.0434783	21.7231	4.45329	0.04506	0.153251	0.110841	ATP7A	1
BP	GO:0001701	in utero embryonic development	3/38	403/18986	0.00744417	3.71934	2.47101	0.0463332	0.153251	0.110841	SCO2/ATP7A/MAP2K1	3
BP	GO:0006631	fatty acid metabolic process	3/38	405/18986	0.00740741	3.70097	2.46053	0.0469013	0.153251	0.110841	PDK1/PDK3/PDK2	3
BP	GO:0021533	cell differentiation in hindbrain	1/38	24/18986	0.0416667	20.818	4.35049	0.0469736	0.153251	0.110841	ATP7A	1
BP	GO:0032770	positive regulation of monooxygenase activity	1/38	24/18986	0.0416667	20.818	4.35049	0.0469736	0.153251	0.110841	ATP7A	1
BP	GO:0035357	peroxisome proliferator activated receptor signaling pathway	1/38	24/18986	0.0416667	20.818	4.35049	0.0469736	0.153251	0.110841	PDK3	1
BP	GO:0036120	cellular response to platelet-derived growth factor stimulus	1/38	24/18986	0.0416667	20.818	4.35049	0.0469736	0.153251	0.110841	ATP7A	1
BP	GO:0042430	indole-containing compound metabolic process	1/38	24/18986	0.0416667	20.818	4.35049	0.0469736	0.153251	0.110841	ATP7A	1
BP	GO:0042438	melanin biosynthetic process	1/38	24/18986	0.0416667	20.818	4.35049	0.0469736	0.153251	0.110841	ATP7A	1
BP	GO:0045932	negative regulation of muscle contraction	1/38	24/18986	0.0416667	20.818	4.35049	0.0469736	0.153251	0.110841	SOD1	1
BP	GO:1990961	xenobiotic detoxification by transmembrane export across the plasma membrane	1/38	24/18986	0.0416667	20.818	4.35049	0.0469736	0.153251	0.110841	ATP7B	1
BP	GO:0002082	regulation of oxidative phosphorylation	1/38	25/18986	0.04	19.9853	4.25374	0.0488835	0.156868	0.113457	ATP7A	1
BP	GO:0006582	melanin metabolic process	1/38	25/18986	0.04	19.9853	4.25374	0.0488835	0.156868	0.113457	ATP7A	1
BP	GO:0010623	programmed cell death involved in cell development	1/38	25/18986	0.04	19.9853	4.25374	0.0488835	0.156868	0.113457	SOD1	1
BP	GO:0043576	regulation of respiratory gaseous exchange	1/38	25/18986	0.04	19.9853	4.25374	0.0488835	0.156868	0.113457	GLS	1
BP	GO:0008361	regulation of cell size	2/38	179/18986	0.0111732	5.58248	2.75856	0.0497957	0.159081	0.115057	ULK2/ATP7A	2
CC	GO:0045240	alpha-ketoacid dehydrogenase complex	12/38	19/19960	0.631579	331.745	62.9929	1.62584e-29	1.26816e-27	1.04396e-27	PDK1/PDHA1/PDHB/DLAT/DLD/PDHX/DLST/OGDH/PDK2/PDHA2/BCKDHA/DBT	12
CC	GO:1990204	oxidoreductase complex	12/38	150/19960	0.08	42.0211	22.0244	4.74958e-17	1.85234e-15	1.52487e-15	PDK1/PDHA1/PDHB/DLAT/DLD/PDHX/DLST/OGDH/PDK2/PDHA2/BCKDHA/DBT	12
CC	GO:0045252	oxoglutarate dehydrogenase complex	5/38	11/19960	0.454545	238.756	34.4478	8.71562e-12	2.26606e-10	1.86545e-10	DLD/DLST/OGDH/BCKDHA/DBT	5
CC	GO:0045239	tricarboxylic acid cycle heteromeric enzyme complex	5/38	17/19960	0.294118	154.489	27.6504	1.15774e-10	2.2576e-09	1.85849e-09	DLD/DLST/OGDH/BCKDHA/DBT	5
CC	GO:0005758	mitochondrial intermembrane space	4/38	87/19960	0.045977	24.15	9.45092	2.2193e-05	0.000346211	0.000285005	COX17/SOD1/AK2/CHCHD4	4
CC	GO:0031970	organelle envelope lumen	4/38	98/19960	0.0408163	21.4393	8.85855	3.54802e-05	0.000461243	0.000379701	COX17/SOD1/AK2/CHCHD4	4
CC	GO:0032588	trans-Golgi network membrane	2/38	112/19960	0.0178571	9.3797	3.88395	0.0192343	0.158857	0.130773	ATP7A/ATP7B	2
CC	GO:0042470	melanosome	2/38	112/19960	0.0178571	9.3797	3.88395	0.0192343	0.158857	0.130773	ATP7A/HSPA5	2
CC	GO:0048770	pigment granule	2/38	112/19960	0.0178571	9.3797	3.88395	0.0192343	0.158857	0.130773	ATP7A/HSPA5	2
CC	GO:0034663	endoplasmic reticulum chaperone complex	1/38	11/19960	0.0909091	47.7512	6.77366	0.0207488	0.158857	0.130773	HSPA5	1
CC	GO:0005770	late endosome	3/38	318/19960	0.00943396	4.95531	3.10525	0.022403	0.158857	0.130773	ATP7A/MAP2K1/ATP7B	3
CC	GO:1990229	iron-sulfur cluster assembly complex	1/38	19/19960	0.0526316	27.6454	5.07482	0.035575	0.209166	0.172188	FDX2	1
CC	GO:0034045	phagophore assembly site membrane	1/38	21/19960	0.047619	25.0125	4.80829	0.0392472	0.209166	0.172188	ULK2	1
CC	GO:0033162	melanosome membrane	1/38	23/19960	0.0434783	22.8375	4.57649	0.0429058	0.209166	0.172188	ATP7A	1
CC	GO:0045009	chitosome	1/38	23/19960	0.0434783	22.8375	4.57649	0.0429058	0.209166	0.172188	ATP7A	1
CC	GO:0090741	pigment granule membrane	1/38	23/19960	0.0434783	22.8375	4.57649	0.0429058	0.209166	0.172188	ATP7A	1
CC	GO:0032839	dendrite cytoplasm	1/38	26/19960	0.0384615	20.2024	4.27898	0.0483684	0.221925	0.182692	SOD1	1
MF	GO:0016620	oxidoreductase activity, acting on the aldehyde or oxo group of donors, NAD or NADP as acceptor	9/38	41/18737	0.219512	108.237	30.9872	6.97619e-17	6.41809e-15	3.96541e-15	PDHA1/PDHB/DLAT/DLD/PDHX/OGDH/PDHA2/BCKDHA/DBT	9
MF	GO:0016903	oxidoreductase activity, acting on the aldehyde or oxo group of donors	9/38	47/18737	0.191489	94.4194	28.907	2.69073e-16	1.23773e-14	7.64733e-15	PDHA1/PDHB/DLAT/DLD/PDHX/OGDH/PDHA2/BCKDHA/DBT	9
MF	GO:0005507	copper ion binding	9/38	63/18737	0.142857	70.4398	24.8875	4.5702e-15	1.40153e-13	8.65933e-14	SCO2/SCO1/COX17/ATP7A/SOD1/CCS/SOD3/ATOX1/ATP7B	9
MF	GO:0016530	metallochaperone activity	6/38	14/18737	0.428571	211.32	35.4876	1.36446e-13	3.13825e-12	1.93896e-12	SCO2/SCO1/COX17/ATP7A/CCS/ATOX1	6
MF	GO:0140104	molecular carrier activity	6/38	98/18737	0.0612245	30.1885	13.0597	4.22838e-08	7.78022e-07	4.807e-07	SCO2/SCO1/COX17/ATP7A/CCS/ATOX1	6
MF	GO:0016667	oxidoreductase activity, acting on a sulfur group of donors	4/38	55/18737	0.0727273	35.8603	11.6714	4.55354e-06	6.98209e-05	4.31388e-05	SCO2/DLD/CCS/CHCHD4	4
MF	GO:0015035	protein-disulfide reductase activity	3/38	34/18737	0.0882353	43.507	11.1832	4.40946e-05	0.000579529	0.000358062	SCO2/CCS/CHCHD4	3
MF	GO:0015036	disulfide oxidoreductase activity	3/38	40/18737	0.075	36.9809	10.2692	7.21944e-05	0.000830236	0.00051296	SCO2/CCS/CHCHD4	3
MF	GO:0005078	MAP-kinase scaffold activity	2/38	12/18737	0.166667	82.1798	12.6809	0.000260969	0.00266768	0.00164822	MAP2K1/KSR2	2
MF	GO:0015662	P-type ion transporter activity	2/38	25/18737	0.08	39.4463	8.67133	0.00116666	0.00975748	0.00602865	ATP7A/ATP7B	2
MF	GO:0140358	P-type transmembrane transporter activity	2/38	25/18737	0.08	39.4463	8.67133	0.00116666	0.00975748	0.00602865	ATP7A/ATP7B	2
MF	GO:0051537	2 iron, 2 sulfur cluster binding	2/38	28/18737	0.0714286	35.2199	8.16872	0.00146436	0.0112268	0.00693644	FDX1/FDX2	2
MF	GO:0016417	S-acyltransferase activity	2/38	30/18737	0.0666667	32.8719	7.87568	0.00168088	0.0118954	0.00734958	DLAT/DLST	2
MF	GO:0061631	ubiquitin conjugating enzyme activity	2/38	34/18737	0.0588235	29.0046	7.36775	0.0021567	0.0141726	0.00875654	UBE2D4/UBE2D2	2
MF	GO:0051087	protein-folding chaperone binding	3/38	134/18737	0.0223881	11.0391	5.25746	0.00251268	0.0154111	0.00952173	ATP7A/SOD1/HSPA5	3
MF	GO:0061650	ubiquitin-like protein conjugating enzyme activity	2/38	40/18737	0.05	24.6539	6.75101	0.00297575	0.0171105	0.0105717	UBE2D4/UBE2D2	2
MF	GO:0046915	transition metal ion transmembrane transporter activity	2/38	43/18737	0.0465116	22.9339	6.49113	0.00343184	0.0185723	0.0114749	ATP7A/ATP7B	2
MF	GO:0019829	ATPase-coupled monoatomic cation transmembrane transporter activity	2/38	54/18737	0.037037	18.2622	5.72651	0.00536277	0.0274097	0.0169351	ATP7A/ATP7B	2
MF	GO:0051536	iron-sulfur cluster binding	2/38	76/18737	0.0263158	12.9758	4.71589	0.0103858	0.045243	0.0279533	FDX1/FDX2	2
MF	GO:0016747	acyltransferase activity, transferring groups other than amino-acyl groups	3/38	224/18737	0.0133929	6.60374	3.80351	0.0104529	0.045243	0.0279533	DLAT/DLST/DBT	3
MF	GO:0051540	metal cluster binding	2/38	77/18737	0.025974	12.8072	4.68014	0.0106492	0.045243	0.0279533	FDX1/FDX2	2
MF	GO:0004674	protein serine/threonine kinase activity	4/38	429/18737	0.00932401	4.59747	3.39803	0.010819	0.045243	0.0279533	ULK2/MAP2K1/PDK3/KSR2	4
MF	GO:0016209	antioxidant activity	2/38	86/18737	0.0232558	11.467	4.38571	0.0131514	0.0526054	0.0325022	SOD1/SOD3	2
MF	GO:0016407	acetyltransferase activity	2/38	95/18737	0.0210526	10.3806	4.13207	0.0158836	0.0608871	0.037619	DLAT/DBT	2
MF	GO:0042626	ATPase-coupled transmembrane transporter activity	2/38	98/18737	0.0204082	10.0628	4.05496	0.016844	0.0619858	0.0382978	ATP7A/ATP7B	2
MF	GO:1901681	sulfur compound binding	3/38	277/18737	0.0108303	5.34021	3.28062	0.0184174	0.0651692	0.0402647	OGDH/SOD3/DBT	3
MF	GO:0031434	mitogen-activated protein kinase kinase binding	1/38	10/18737	0.1	49.3079	6.88819	0.0201014	0.0684937	0.0423188	KSR2	1
MF	GO:0031625	ubiquitin protein ligase binding	3/38	301/18737	0.00996678	4.91441	3.08629	0.0228818	0.0732995	0.045288	SPOP/HSPA5/DBT	3
MF	GO:0009055	electron transfer activity	2/38	116/18737	0.0172414	8.50136	3.65333	0.0231053	0.0732995	0.045288	FDX1/FDX2	2
MF	GO:0016668	oxidoreductase activity, acting on a sulfur group of donors, NAD(P) as acceptor	1/38	12/18737	0.0833333	41.0899	6.26233	0.0240742	0.0738276	0.0456143	DLD	1
MF	GO:0044389	ubiquitin-like protein ligase binding	3/38	321/18737	0.00934579	4.60821	2.93946	0.0270156	0.0797308	0.0492616	SPOP/HSPA5/DBT	3
MF	GO:0035591	signaling adaptor activity	2/38	128/18737	0.015625	7.70436	3.43101	0.0277325	0.0797308	0.0492616	MAP2K1/KSR2	2
MF	GO:0004708	MAP kinase kinase activity	1/38	16/18737	0.0625	30.8174	5.37882	0.0319728	0.0865147	0.053453	MAP2K1	1
MF	GO:0051787	misfolded protein binding	1/38	16/18737	0.0625	30.8174	5.37882	0.0319728	0.0865147	0.053453	HSPA5	1
MF	GO:0106310	protein serine kinase activity	3/38	363/18737	0.00826446	4.07503	2.667	0.0369169	0.0970386	0.0599552	ULK2/MAP2K1/KSR2	3
MF	GO:0050145	nucleoside monophosphate kinase activity	1/38	20/18737	0.05	24.6539	4.77113	0.0398092	0.101735	0.0628566	AK2	1
MF	GO:0015399	primary active transmembrane transporter activity	2/38	166/18737	0.0120482	5.94071	2.88235	0.0445446	0.11076	0.0684327	ATP7A/ATP7B	2
MF	GO:0035035	histone acetyltransferase binding	1/38	24/18737	0.0416667	20.545	4.31906	0.0475838	0.115203	0.0711779	MTF1	1
