# Supplementary material for: Novel insights from comprehensive analysis: The role of cuproptosis and peripheral immune infiltration in Alzheimer’s disease
Source: PLoS One. 2025 Jun 25;20(6):e0325799. doi: 10.1371/journal.pone.0325799 (PMC12194219; doi:10.1371/journal.pone.0325799)
Supplement: S4 Table — (XLSX) [file pone.0325799.s007.xlsx]

## Sheet: KEGG
Table S4. The significant enriched KEGG terms of the 19 DECAGs in AD
category	subcategory	ID	Description	GeneRatio	BgRatio	RichFactor	FoldEnrichment	zScore	pvalue	p.adjust	qvalue	geneID	Count
Metabolism	Metabolism of cofactors and vitamins	hsa00785	Lipoic acid metabolism	9/31	20/8865	0.45	128.685	33.8629	3.55975e-18	4.77007e-16	4.2717e-16	PDHA1/PDHB/DLAT/DLD/DLST/OGDH/PDHA2/BCKDHA/DBT	9
Metabolism	Global and overview maps	hsa01210	2-Oxocarboxylic acid metabolism	9/31	33/8865	0.272727	77.9912	26.2474	7.9392e-16	5.31926e-14	4.76352e-14	PDHA1/PDHB/DLAT/DLD/DLST/OGDH/PDHA2/BCKDHA/DBT	9
Metabolism	Carbohydrate metabolism	hsa00020	Citrate cycle (TCA cycle)	45504	30/8865	0.233333	66.7258	21.3604	5.95119e-12	2.6582e-10	2.38048e-10	PDHA1/PDHB/DLAT/DLD/DLST/OGDH/PDHA2	7
Human Diseases	Cancer: overview	hsa05230	Central carbon metabolism in cancer	45504	71/8865	0.0985915	28.194	13.6278	3.52621e-09	1.18128e-07	1.05786e-07	SCO2/GLS/PDK1/PDHA1/PDHB/MAP2K1/PDHA2	7
Metabolism	Global and overview maps	hsa01200	Carbon metabolism	45504	116/8865	0.0603448	17.2567	10.44	1.11045e-07	2.97601e-06	2.66509e-06	PDHA1/PDHB/DLAT/DLD/DLST/OGDH/PDHA2	7
Metabolism	Carbohydrate metabolism	hsa00620	Pyruvate metabolism	45443	47/8865	0.106383	30.4221	11.9799	5.15968e-07	1.15233e-05	1.03194e-05	PDHA1/PDHB/DLAT/DLD/PDHA2	5
Organismal Systems	Digestive system	hsa04978	Mineral absorption	45443	61/8865	0.0819672	23.44	10.4175	1.93359e-06	3.70144e-05	3.31472e-05	MT1A/ATP7A/MT2A/ATOX1/ATP7B	5
Metabolism	Carbohydrate metabolism	hsa00010	Glycolysis / Gluconeogenesis	45443	67/8865	0.0746269	21.3409	9.89993	3.09308e-06	5.18091e-05	4.63962e-05	PDHA1/PDHB/DLAT/DLD/PDHA2	5
Environmental Information Processing	Signal transduction	hsa04066	HIF-1 signaling pathway	45443	109/8865	0.0458716	13.1178	7.54051	3.37534e-05	0.00050255	0.000450045	PDK1/PDHA1/PDHB/MAP2K1/PDHA2	5
Metabolism	Carbohydrate metabolism	hsa00640	Propanoate metabolism	45382	32/8865	0.09375	26.8095	8.66397	0.000179317	0.00240285	0.00215181	DLD/BCKDHA/DBT	3
Metabolism	Amino acid metabolism	hsa00280	Valine, leucine and isoleucine degradation	45382	48/8865	0.0625	17.873	6.94335	0.000602065	0.00731998	0.00655521	DLD/BCKDHA/DBT	3
Human Diseases	Cardiovascular disease	hsa05415	Diabetic cardiomyopathy	45443	205/8865	0.0243902	6.97482	5.12696	0.000655521	0.00731998	0.00655521	PDHA1/PDHB/PDK3/PDK2/PDHA2	5
Organismal Systems	Endocrine system	hsa04922	Glucagon signaling pathway	45382	107/8865	0.0280374	8.01779	4.3262	0.00601126	0.0619622	0.0554885	PDHA1/PDHB/PDHA2	3
Metabolism	Amino acid metabolism	hsa00380	Tryptophan metabolism	2/31	42/8865	0.047619	13.6175	4.8552	0.0093408	0.0894048	0.080064	DLD/DLST	2
Metabolism	Amino acid metabolism	hsa00310	Lysine degradation	2/31	63/8865	0.031746	9.07834	3.8117	0.020247	0.175989	0.157603	DLD/DLST	2
Genetic Information Processing	Folding, sorting and degradation	hsa04141	Protein processing in endoplasmic reticulum	45382	170/8865	0.0176471	5.04649	3.15562	0.0210137	0.175989	0.157603	UBE2D4/UBE2D2/HSPA5	3
Human Diseases	Neurodegenerative disease	hsa05022	Pathways of neurodegeneration - multiple diseases	45443	483/8865	0.010352	2.96033	2.62449	0.0246966	0.194668	0.174329	ULK2/MAP2K1/SOD1/CCS/HSPA5	5
Human Diseases	Drug resistance: antineoplastic	hsa01524	Platinum drug resistance	2/31	75/8865	0.0266667	7.62581	3.41344	0.0280343	0.208699	0.186895	ATP7A/ATP7B	2
Genetic Information Processing	Chromosome	hsa03083	Polycomb repressive complex	2/31	83/8865	0.0240964	6.89079	3.19398	0.0337921	0.238323	0.213424	UBE2D4/UBE2D2	2
Human Diseases	Neurodegenerative disease	hsa05014	Amyotrophic lateral sclerosis	4/31	371/8865	0.0107817	3.08321	2.42818	0.0389232	0.260785	0.233539	ULK2/SOD1/CCS/HSPA5	4
