# Supplementary material for: Novel insights from comprehensive analysis: The role of cuproptosis and peripheral immune infiltration in Alzheimer’s disease
Source: PLoS One. 2025 Jun 25;20(6):e0325799. doi: 10.1371/journal.pone.0325799 (PMC12194219; doi:10.1371/journal.pone.0325799)
Supplement: S5 Table — (XLSX) [file pone.0325799.s008.xlsx]

## Sheet: cluster1
Supplementary Table 5. The results of the consensus clustering based on the DECAGs expression profiles.
ID	COX17	SCO1	ATP7A	SOD1	MAP2K1	PDK1	UBE2D4	FDX1	GLS	PDHA1	PDHB	Cluster
GSM1539186_Treat	9.70393	8.38414	7.69811	10.8327	7.84092	7.64098	7.92651	9.28132	9.55766	7.95128	10.2523	C1
GSM1539191_Treat	9.9177	8.44305	7.77255	10.6038	7.91441	7.71352	8.0201	9.17482	9.29924	8.03395	10.4538	C1
GSM1539192_Treat	9.64501	8.25718	7.98731	10.3422	8.01353	8.12617	7.90538	9.26447	9.76084	7.9863	10.0626	C1
GSM1539194_Treat	9.63472	8.42305	7.67855	10.6609	7.93501	7.52711	8.08753	9.1754	9.40509	8.2946	10.6312	C1
GSM1539195_Treat	9.28891	8.39162	7.86239	10.4276	8.11494	7.75782	7.95634	9.23102	9.45917	8.15565	10.6524	C1
GSM1539196_Treat	9.96002	8.57293	7.63739	9.87417	7.89466	7.79081	8.21053	9.04776	10.0081	7.83397	11.1401	C1
GSM1539197_Treat	9.1952	8.26253	7.82734	10.4041	7.67765	7.61928	8.05077	9.3045	9.30844	8.04055	10.1858	C1
GSM1539198_Treat	9.05197	8.41373	7.74265	10.2115	7.72883	7.56261	8.09495	9.26571	9.16322	8.24488	10.1589	C1
GSM1539199_Treat	9.80764	8.46923	7.89041	10.3997	7.61056	7.64141	8.01727	9.1952	9.6977	8.17222	10.8346	C1
GSM1539202_Treat	9.4001	8.4254	7.81504	10.2458	7.65765	7.58622	7.74865	9.44512	9.50264	8.12774	10.2548	C1
GSM1539204_Treat	9.13246	8.31194	7.84535	10.3422	7.81495	7.82405	7.95353	9.37596	9.26753	8.18025	10.155	C1
GSM1539205_Treat	9.66349	8.33587	7.6057	10.4568	7.95367	7.89094	7.86239	9.30844	9.27063	8.28682	10.3119	C1
GSM1539206_Treat	9.37667	8.38472	8.07231	10.2286	7.95069	7.57394	7.95775	9.20173	9.20113	8.09437	10.6312	C1
GSM1539209_Treat	9.38833	8.48329	7.71795	10.3256	7.73904	7.87072	7.99563	9.20173	9.70125	8.03553	10.4305	C1
GSM1539211_Treat	9.4844	8.14441	7.66374	10.4451	7.59904	7.62188	8.20718	9.1347	9.50652	8.09574	10.6393	C1
GSM1539212_Treat	9.77408	8.56666	8.02614	10.2154	7.88875	7.94653	7.74347	9.19166	9.76084	7.84454	10.5495	C1
GSM1539213_Treat	9.42677	8.39674	7.81835	10.2141	8.00508	7.66134	7.95849	9.42968	9.43267	7.97989	10.3641	C1
GSM1539214_Treat	9.40159	8.45884	7.85996	10.4568	7.86873	7.5841	7.96819	9.36348	9.44438	7.92948	10.3051	C1
GSM1539215_Treat	8.77216	8.19098	7.78238	10.673	7.62258	7.73888	8.2604	9.1496	9.67817	8.09097	10.5063	C1
GSM1539216_Treat	10.2299	8.64056	7.83853	10.9238	7.56646	7.62466	8.00773	8.81016	9.05146	8.12437	10.6557	C1
GSM1539218_Treat	9.108	8.31921	7.86998	10.5324	7.56144	7.5299	8.01135	9.20466	9.56725	8.15378	10.4792	C1
GSM1539219_Treat	9.52494	8.63907	7.85264	10.5248	7.73401	7.61698	8.04425	9.12851	9.83616	8.00871	10.4465	C1
GSM1539223_Treat	10.2523	8.38212	8.06886	10.4865	8.00051	7.58084	8.06154	9.18071	9.76373	7.85923	10.1453	C1
GSM1539225_Treat	9.56976	8.17449	7.65533	10.8483	7.91672	7.61562	7.92847	9.38617	9.16608	8.07826	10.4777	C1
GSM1539226_Treat	10.1355	8.57773	7.78788	10.6005	7.68088	7.63241	8.04971	9.06676	9.63993	7.9685	10.8215	C1
GSM1539227_Treat	9.90115	8.49797	8.0059	10.4568	7.81398	7.52458	7.91645	9.53639	8.94722	8.26344	10.5654	C1
GSM1539229_Treat	9.09642	8.39134	7.89439	10.1082	8.02479	7.5705	8.01538	9.28891	9.28573	7.88008	10.3505	C1
GSM1539230_Treat	9.57441	8.29658	8.00852	10.4686	7.91672	7.66015	7.95989	9.33356	9.54736	8.06629	10.2496	C1
GSM1539233_Treat	9.24769	8.51305	7.97939	10.4218	7.65834	7.54811	7.97208	9.24709	9.09101	8.11889	10.5654	C1
GSM1539234_Treat	9.22681	8.21823	7.96358	10.272	8.01217	7.62332	8.12516	9.44149	9.35255	8.03916	10.4218	C1
GSM1539236_Treat	9.41007	8.35692	8.09001	10.2561	7.79785	7.61898	7.98663	9.14468	9.30318	7.94097	10.388	C1
GSM1539238_Treat	9.42454	8.53608	7.75339	10.5324	7.84477	7.69244	7.94112	9.25023	9.91447	8.01522	10.1845	C1
GSM1539245_Treat	10.0756	8.37109	7.91102	10.814	7.78605	7.60616	7.88059	9.04621	8.99376	7.9568	10.1845	C1
GSM1539246_Treat	9.10299	8.36858	8.04778	9.94839	7.98663	7.64224	7.88173	9.41867	9.01042	7.87484	10.3298	C1
GSM1539247_Treat	8.97388	8.3166	7.93374	10.3379	7.71408	7.66217	7.86937	9.30514	9.07911	8.02719	10.4657	C1
GSM1539248_Treat	9.93678	8.6791	7.88481	10.7145	7.68474	7.69606	8.13832	8.6439	9.94513	8.02754	10.247	C1
GSM1539249_Treat	9.85303	8.5438	7.91305	11.0623	7.77195	7.67062	8.11299	9.09101	9.52646	8.15877	10.5248	C1
GSM1539251_Treat	9.79229	8.14522	7.56433	10.8444	7.97665	7.86474	8.01942	9.3628	10.0161	8.02564	9.87945	C1
GSM1539252_Treat	9.25263	8.43736	7.7632	10.4717	7.78442	7.71524	8.1171	9.25953	9.60353	8.16427	10.4792	C1
GSM1539253_Treat	9.39256	8.44393	7.98646	10.612	7.75539	7.69698	7.8852	9.1581	9.27441	8.18351	10.1405	C1
GSM1539254_Treat	9.41357	8.53478	7.85075	10.6184	7.71284	7.63852	7.93949	9.22438	9.06036	8.08431	10.1526	C1
GSM1539255_Treat	10.1627	8.67258	8.02327	11.332	7.5492	7.62209	8.05128	8.87872	9.29205	8.19867	10.5558	C1
GSM1539256_Treat	9.90406	8.36051	7.98922	11.0533	7.83955	7.76248	8.12655	9.01194	9.44294	8.11064	10.4377	C1
GSM1539258_Treat	9.45628	8.4184	7.88047	10.3269	7.65184	7.70803	7.93544	9.40159	9.25521	8.11949	10.1923	C1
GSM1539259_Treat	9.32758	8.49668	7.93587	10.6104	7.5398	7.43891	7.90843	9.23547	9.07963	8.19382	10.3408	C1
GSM1539260_Treat	9.64757	8.35145	7.99164	10.6816	7.65429	7.6218	7.9454	9.21791	8.99626	8.07715	10.4613	C1
GSM1539261_Treat	9.37246	8.32851	7.74897	10.6987	7.91605	7.73471	7.84068	9.1754	9.60686	8.13471	10.28	C1
GSM1539262_Treat	9.73567	8.3683	7.85158	10.7306	7.63405	7.62242	7.8635	9.08573	9.10074	8.01861	10.3478	C1
GSM1539264_Treat	9.55604	8.44035	7.75063	10.3753	7.83716	7.7358	7.99196	9.40083	9.4548	8.11106	10.4807	C1
GSM1539265_Treat	9.35937	8.38558	7.90455	10.5356	7.92449	7.63702	8.15256	9.11462	9.7495	7.87458	10.4777	C1
GSM1539266_Treat	9.36901	8.41311	7.88021	10.6376	8.36156	7.76011	8.19667	9.10577	9.21245	8.14034	10.7882	C1
GSM1539267_Treat	9.39453	8.4251	7.97715	10.4334	7.56505	7.53191	8.04581	9.241	10.0025	7.96992	10.636	C1
GSM1539268_Treat	9.54655	8.39443	7.91645	10.4041	7.82243	7.74931	8.14034	9.23975	9.426	8.14874	10.3228	C1
GSM1539270_Treat	10.0984	8.50322	7.87941	10.4056	7.69155	7.58669	8.04724	8.94378	9.70393	8.10147	10.6071	C1
GSM1539273_Treat	9.45628	8.54313	7.79735	10.1589	7.94995	7.63082	8.03412	9.28383	9.70748	8.13549	10.4319	C1
GSM1539274_Treat	9.62259	8.39991	7.75226	10.1652	7.82189	7.69858	7.97715	9.13413	9.9798	8.02905	10.6215	C1
GSM1539277_Treat	9.65767	8.44424	7.94038	10.959	7.81715	7.64103	8.02096	9.21368	10.1793	8.00295	10.4334	C1
GSM1539279_Treat	9.6825	8.36612	7.717	11.0435	8.5181	8.05557	7.98022	9.26998	10.0003	8.02161	10.2654	C1
GSM1539280_Treat	9.39936	8.24607	7.64049	10.3558	8.10381	7.75696	7.88286	9.34767	9.48216	8.02497	10.2061	C1
GSM1539281_Treat	9.55361	8.55682	7.92152	10.1526	7.94553	7.67068	7.89479	9.16493	9.22498	7.97039	10.548	C1
GSM1539282_Treat	9.29589	8.27717	8.00085	10.4989	7.55401	7.70319	7.75504	9.07589	9.06622	8.02514	10.3422	C1
GSM1539283_Treat	10.4349	8.61577	7.82081	10.959	7.64445	7.70586	7.9826	8.83709	10.0218	8.04778	10.6508	C1
GSM1539285_Treat	9.39387	8.36584	7.91048	10.3037	7.90886	7.58905	7.95292	9.28504	9.77408	8.09554	10.5685	C1
GSM1539289_Treat	9.96002	8.28803	7.65159	11.1033	8.08127	7.52356	8.05714	8.82422	9.16381	7.9918	10.6816	C1
GSM1539290_Treat	9.60686	8.58544	7.78876	10.7772	7.80161	7.77703	8.01455	8.95291	8.9357	8.07324	10.548	C1
GSM1539294_Treat	9.31112	8.47855	7.87838	10.3092	7.99117	7.80861	7.90939	9.28891	9.25332	7.96928	10.0721	C1
GSM1539295_Treat	9.27122	8.54962	7.78316	10.1652	7.59904	7.55214	8.15669	9.2602	9.35868	8.09383	10.155	C1
GSM1539296_Treat	9.722	8.52654	7.70319	10.4451	7.60202	7.59886	7.92651	9.22438	9.40937	8.04902	10.5092	C1
GSM1539299_Treat	9.74298	8.54212	7.98292	10.1576	7.66728	7.63581	7.88728	9.35733	9.59052	7.91008	10.3766	C1
GSM1539300_Treat	9.48672	8.54587	7.86546	10.3895	7.74738	7.6088	7.91331	9.14245	9.21551	8.07341	10.4305	C1
GSM1539301_Treat	9.6011	8.41226	7.90774	10.5495	7.97008	7.75158	7.98133	9.00841	9.57922	8.15298	10.3656	C1
GSM1539302_Treat	9.5317	8.35886	7.87772	10.6508	7.66085	7.68235	7.96835	9.36691	9.39453	8.1367	10.3627	C1
GSM1539303_Treat	8.95054	8.30702	7.83932	10.3064	7.90307	7.59105	8.05024	9.30713	9.05093	8.18025	10.345	C1
GSM1539304_Treat	9.15632	8.40813	7.94768	10.6088	8.15814	7.64511	8.03829	9.38765	9.40373	8.203	10.1703	C1
GSM1539305_Treat	9.31904	8.247	7.57225	10.4701	7.95234	7.84336	7.8821	9.23162	9.44884	7.98875	9.96775	C1
GSM1539307_Treat	9.34173	8.36078	7.80632	10.7736	7.6773	7.58068	7.97791	9.23737	9.26634	8.09877	10.3339	C1
GSM1539308_Treat	9.43637	8.70215	7.91496	10.7716	7.66895	7.61238	8.04743	8.92596	10.6508	8.02532	10.5138	C1
GSM1539309_Treat	10.1242	8.61754	7.85464	11.3923	7.80801	7.6655	8.02194	9.02607	8.7214	8.11319	10.5878	C1
GSM1539310_Treat	9.10466	8.34518	7.77141	10.4732	7.88548	7.62564	8.03758	9.20466	9.02607	8.23798	10.4174	C1
GSM1539311_Treat	10.7127	8.49931	7.84747	11.0132	7.92014	7.73355	8.02194	8.94278	9.44224	8.02992	10.7377	C1
GSM1539312_Treat	9.38901	8.40426	7.87269	10.2312	7.9826	7.6596	8.00358	9.20757	9.37038	8.11337	10.6279	C1
GSM1539313_Treat	9.22201	8.23138	7.99709	10.2312	7.66228	7.66906	7.96328	9.58481	9.25204	8.04477	10.2981	C1
GSM1539314_Treat	9.88566	8.63107	7.77167	10.5862	7.82318	7.56613	8.05767	9.14128	9.39453	8.20696	10.8725	C1
GSM1539320_Treat	9.72287	8.06023	7.54397	10.8365	7.78896	7.49539	8.35914	9.11355	10.0768	7.8789	10.1009	C1
GSM1539322_Treat	9.4695	8.26516	7.72412	10.2733	8.02279	7.64515	8.00836	9.37246	9.58324	7.98085	10.575	C1
GSM1539323_Treat	9.5681	8.10553	7.53146	10.4568	7.99244	7.6175	7.95775	9.31502	9.69314	7.9051	9.96775	C1
GSM1539324_Treat	9.35534	8.48232	7.97571	10.4261	7.97303	7.55738	7.97745	9.2999	9.37178	8.03655	10.6136	C1
GSM1539325_Treat	9.84405	8.26957	7.65993	10.2023	8.01217	7.99774	7.84829	9.23608	9.21063	7.93905	10.4777	C1
GSM1539326_Treat	9.22681	8.34168	7.60627	10.3766	8.59905	7.79684	8.02922	9.29589	9.58481	8.27939	10.5974	C1
GSM1539327_Treat	9.02407	8.5503	7.89426	10.5542	7.80314	7.7117	7.95488	9.27626	9.44884	8.49181	10.2548	C1
GSM1539187_Treat	9.04107	8.43617	7.81621	9.83616	7.72798	7.58125	8.0446	9.59223	9.84611	8.10205	10.2431	C2
GSM1539188_Treat	9.13413	8.15178	8.00773	9.99912	7.93074	7.6175	7.99275	9.34173	9.35603	7.94941	10.0379	C2
GSM1539189_Treat	8.6428	8.2255	8.02327	9.69401	7.84312	7.60697	7.97745	9.47108	9.46733	8.08583	9.82237	C2
GSM1539190_Treat	8.8503	8.1353	7.81123	9.87523	7.80426	7.60183	7.93203	9.45108	10.0296	7.99678	10.0579	C2
GSM1539193_Treat	8.70104	8.27376	8.01625	9.74114	7.56029	7.57076	7.98844	9.54504	9.4996	8.12873	9.88566	C2
GSM1539200_Treat	8.92787	8.27032	7.70851	10.1715	8.12692	7.60378	8.12143	9.39187	9.51952	8.23164	9.87108	C2
GSM1539201_Treat	9.24709	8.18222	7.76573	10.0626	8.06154	7.63186	7.98133	9.42454	10.0296	7.96743	10.0531	C2
GSM1539203_Treat	9.17827	8.39845	8.29159	9.10915	7.63506	7.48844	7.6192	9.60858	9.18301	7.94378	9.79985	C2
GSM1539207_Treat	8.79153	8.32639	7.86289	10.3201	7.72322	7.44289	7.83591	9.53871	9.71476	7.85984	9.87629	C2
GSM1539208_Treat	9.44367	8.31194	7.79148	10.1923	7.73777	7.75442	8.01778	9.15467	11.1324	7.92989	9.96775	C2
GSM1539210_Treat	8.96309	8.39273	8.13995	9.9177	7.58278	7.42751	7.80416	9.41218	9.9378	7.87994	10.1033	C2
GSM1539217_Treat	9.35937	8.51745	7.60397	9.8689	7.79555	7.9622	7.99871	9.31432	10.3078	7.89615	10.4261	C2
GSM1539220_Treat	9.38765	8.17534	7.95517	9.94625	7.75583	7.65008	7.93259	9.45984	9.99795	7.96961	10.2654	C2
GSM1539221_Treat	9.27502	8.46282	8.08164	9.8629	7.81227	7.68911	7.86741	9.48062	9.68076	7.89736	10.3172	C2
GSM1539222_Treat	9.12965	8.29309	8.0069	10.0997	8.00819	7.7457	8.07715	9.36485	9.95366	8.02514	10.3781	C2
GSM1539224_Treat	9.52346	8.35227	7.68892	10.024	7.48576	7.57493	7.90982	9.43711	9.41649	8.04004	9.98771	C2
GSM1539228_Treat	9.02504	8.2375	8.0982	9.6243	7.91196	7.59688	7.9306	9.42677	10.4613	8.01643	9.99473	C2
GSM1539231_Treat	9.51586	7.9017	7.48198	9.8323	7.69283	7.45535	7.64264	9.31768	9.96663	7.79024	10.0274	C2
GSM1539232_Treat	9.14245	8.30653	7.92805	9.98771	7.8912	7.51049	7.94333	9.49353	10.6866	8.15586	10.0674	C2
GSM1539235_Treat	9.72466	8.21664	7.87826	9.48822	8.11222	7.7004	7.93361	9.36145	9.80279	7.5972	10.5404	C2
GSM1539237_Treat	9.33423	8.40222	8.07139	9.97105	8.11949	7.60554	7.99774	9.27441	9.70669	7.85051	10.118	C2
GSM1539239_Treat	9.48137	8.1371	7.58304	10.2115	8.10948	7.633	7.90636	9.31367	9.82035	8.00102	10.024	C2
GSM1539240_Treat	9.0769	8.32797	7.86678	10.0698	7.83955	7.45803	8.00051	9.44073	10.0567	8.05879	10.0047	C2
GSM1539241_Treat	9.28194	8.23328	7.49722	10.0173	7.82231	7.89466	7.93732	9.45405	9.81648	8.03882	9.96442	C2
GSM1539242_Treat	8.82289	8.31868	8.01925	10.1417	7.72828	7.44297	8.02956	9.38483	9.57284	7.8567	10.1858	C2
GSM1539243_Treat	9.75133	8.5019	7.69987	10.2969	7.82963	7.7442	8.01861	9.20637	10.5654	7.98196	10.3753	C2
GSM1539244_Treat	9.11462	8.33716	7.71488	9.96002	7.5659	7.65206	8.0336	9.33158	9.7495	8.05968	9.96335	C2
GSM1539250_Treat	9.24652	8.50873	7.99805	10.1009	7.81495	7.60852	7.9979	9.36828	9.45848	7.89419	10.2995	C2
GSM1539257_Treat	8.85378	7.99936	7.60062	9.88465	8.24005	7.71016	7.87798	9.39936	9.99007	8.01609	9.82632	C2
GSM1539263_Treat	9.30123	8.45605	7.83096	9.97433	7.69831	7.63664	8.15078	9.32359	10.26	7.89914	10.2773	C2
GSM1539269_Treat	9.47029	8.31945	7.67579	10.2458	8.44992	7.62526	8.01993	9.3464	9.55361	7.99002	10.0507	C2
GSM1539271_Treat	9.1655	8.33985	7.92819	10.3408	8.09154	7.84618	7.94452	9.24471	10.1652	8.06832	10.1601	C2
GSM1539272_Treat	9.97105	8.66189	7.93572	10.046	7.75055	7.59673	8.00556	9.03953	10.5909	7.84691	10.8705	C2
GSM1539275_Treat	9.49125	8.37873	8.02754	10.0368	7.8567	7.48678	7.92124	9.3807	9.80184	8.01201	10.2733	C2
GSM1539276_Treat	9.9241	8.31714	7.71759	9.76373	7.8477	7.7388	7.92975	9.35322	9.7836	8.0132	10.2969	C2
GSM1539278_Treat	9.26571	8.20279	7.80726	9.95366	8.06629	7.97303	7.88887	9.722	9.52646	8.0764	10.0345	C2
GSM1539284_Treat	9.0182	8.22277	7.9017	9.78648	8.0176	7.65133	7.94213	9.25332	10.6694	8.17769	10.0877	C2
GSM1539286_Treat	9.06726	8.48203	8.0764	9.85401	8.42218	7.73872	7.82493	9.38901	9.95257	7.95024	10.3256	C2
GSM1539287_Treat	9.11462	8.18135	7.6815	9.90817	7.89722	7.6288	7.85839	9.26692	9.5681	7.89133	10.2352	C2
GSM1539288_Treat	9.64842	8.2081	7.70614	10.138	8.18882	8.09934	7.85016	9.22322	10.2419	8.07494	10.26	C2
GSM1539291_Treat	9.54424	8.223	7.8142	10.1465	8.12027	7.55191	7.98324	9.07857	10.1911	8.16215	10.3269	C2
GSM1539292_Treat	9.39044	8.23425	7.93993	9.85489	7.90428	7.74164	7.79595	9.50652	9.57517	7.98891	10.155	C2
GSM1539293_Treat	9.55443	8.33375	7.8358	10.2352	7.46999	7.53891	8.13033	9.20757	10.7092	8.03412	10.2405	C2
GSM1539297_Treat	9.19757	8.36289	8.24561	9.46356	7.92395	7.68131	7.79033	9.60031	10.1417	8.06207	10.0472	C2
GSM1539298_Treat	9.5073	8.68823	7.82898	10.2841	7.70332	7.65434	7.84254	9.48745	10.1766	7.94023	10.345	C2
GSM1539306_Treat	9.41007	8.3779	7.64922	10.1242	7.56092	7.4824	7.68175	9.43854	9.8451	7.85657	10.0368	C2
GSM1539315_Treat	9.12454	8.49085	7.86728	10.133	8.03882	7.70461	8.00789	9.23481	9.52034	8.16971	10.3837	C2
GSM1539316_Treat	9.48974	8.56291	7.89426	10.1793	7.79776	7.50883	7.9579	9.19401	9.83521	8.14772	10.3505	C2
GSM1539317_Treat	9.05358	8.43054	7.83295	10.0437	7.85597	7.60826	7.9189	9.45705	9.77408	7.86178	10.4408	C2
GSM1539318_Treat	9.40441	8.25431	8.05344	9.6825	8.37025	8.07845	7.78075	9.46205	10.1858	7.87408	10.1453	C2
GSM1539319_Treat	9.5681	8.38729	7.92338	9.79699	7.50614	7.70399	7.94595	9.55126	10.2995	8.00987	9.99695	C2
GSM1539321_Treat	8.96261	8.23092	7.71605	10.1441	8.5144	7.67264	7.93675	9.52114	9.5173	8.13172	10.1831	C2
GSM1539328_Treat	8.9857	8.30677	7.65878	10.2061	8.19996	7.69089	7.96667	9.2999	9.44438	8.0678	10.1819	C2
GSM1539329_Treat	9.15748	8.23447	7.73471	10.007	8.15298	7.7715	7.9189	9.39727	9.58085	8.00888	10.0744	C2
GSM1539330_Treat	9.21731	8.32928	7.59325	10.0865	7.94213	7.76783	7.96804	9.19874	10.2115	8.15358	10.3146	C2
