# Supplementary material for: Novel insights from comprehensive analysis: The role of cuproptosis and peripheral immune infiltration in Alzheimer’s disease
Source: PLoS One. 2025 Jun 25;20(6):e0325799. doi: 10.1371/journal.pone.0325799 (PMC12194219; doi:10.1371/journal.pone.0325799)
Supplement: S6 Table — (XLSX) [file pone.0325799.s009.xlsx]

## Sheet: gene_interaction_results-2025_2
Supplementary Table 6. Interaction scores of the candidate drugs for each hub-gene.
gene	drug	regulatory approval	indication	interaction score
PDK1	3-HYDROXYANTHRANILIC ACID	Not Approved		2.4859
PDK1	DEVIMISTAT	Not Approved	antineoplastic agent	0.932211
PDK1	SODIUM DICHLOROACETATE	Approved		1.86442
PDK1	DICHLOROACETIC ACID	Approved		4.97179
PDK1	CHEMBL:CHEMBL257158	Not Approved		3.72884
PDK1	CELECOXIB	Approved	NSAID	0.222617
PDK1	OSU-03012	Not Approved	antineoplastic agent	2.4859
FDX1	APITOLISIB	Not Approved		0.100392
FDX1	GSK143	Not Approved		1.30509
FDX1	LAZERTINIB	Approved		0.522038
FDX1	P505-15	Not Approved	antiinflammatory agent	0.435032
FDX1	BAY 61-3606	Not Approved		0.0636632
FDX1	GUSACITINIB	Not Approved		1.30509
FDX1	LANRAPLENIB	Not Approved		2.61019
FDX1	CERDULATINIB	Not Approved		0.217516
FDX1	SOVLEPLENIB	Not Approved		1.30509
FDX1	MIVAVOTINIB	Not Approved		0.522038
FDX1	TAMATINIB	Not Approved		0.870063
FDX1	ENTOSPLETINIB	Not Approved		0.652547
FDX1	GSK2646264	Not Approved		0.290021
FDX1	COMPOUND 23 [PMID: 17600705]	Not Approved		0.652547
FDX1	COMPOUND 7 [PMID: 22464456]	Not Approved		0.652547
FDX1	TAS05567	Not Approved		2.61019
FDX1	ER-27319	Not Approved		2.61019
FDX1	SYK INHIBITOR III	Not Approved		0.290021
FDX1	SYK INHIBITOR	Not Approved		2.61019
FDX1	SYK INHIBITOR II	Not Approved		1.30509
MAP2K1	AS-703988	Not Approved		0.314481
MAP2K1	AZD-8330	Not Approved	antineoplastic agent	0.628961
MAP2K1	DOVITINIB	Not Approved	antineoplastic agent	0.00622734
MAP2K1	PIMASERTIB	Not Approved		0.393101
MAP2K1	IRINOTECAN HYDROCHLORIDE	Approved	antineoplastic agent	0.019967
MAP2K1	COBIMETINIB FUMARATE	Approved		0.314481
MAP2K1	RO-4987655	Not Approved		0.628961
MAP2K1	SELUMETINIB	Approved		0.476486
MAP2K1	AVUTOMETINIB	Not Approved		0.209654
MAP2K1	VEMURAFENIB	Approved	antineoplastic agent	0.339979
MAP2K1	MIRDAMETINIB	Not Approved		0.15724
MAP2K1	DABRAFENIB	Approved	antineoplastic agent	0.349423
MAP2K1	TRAMETINIB DIMETHYL SULFOXIDE	Approved	antineoplastic agent	0.548668
MAP2K1	PANITUMUMAB	Approved	antineoplastic agent	0.188688
MAP2K1	SOTRASTAURIN	Not Approved		0.0103108
MAP2K1	GDC-0879	Not Approved		0.251585
MAP2K1	MIRDAMETINIB	Not Approved		0.293515
MAP2K1	CERITINIB	Approved		0.0739955
MAP2K1	GDC-0623	Not Approved		0.15724
MAP2K1	GDC-0623	Not Approved		0.628961
MAP2K1	E-6201	Not Approved		0.314481
MAP2K1	CETUXIMAB	Approved	antineoplastic agent	0.16999
MAP2K1	AVUTOMETINIB	Not Approved		0.209654
MAP2K1	RG-7167	Not Approved		0.314481
MAP2K1	ARRY-300	Not Approved	antineoplastic agent,DMARD,antiinflammatory agent	0.209654
MAP2K1	MEK INHIBITOR RO4987655	Not Approved		0.125792
MAP2K1	METFORMIN	Approved	antidiabetic	0.030681
MAP2K1	DEL-22379	Not Approved		0.419308
MAP2K1	BINIMETINIB	Approved	antineoplastic agent,DMARD,antiinflammatory agent	0.408825
MAP2K1	U0126	Not Approved		0.209654
MAP2K1	PD98059	Not Approved		0.314481
MAP2K1	TIZATERKIB	Not Approved		0.314481
MAP2K1	PD-0166285	Not Approved		0.0120954
MAP2K1	STAUROSPORINE	Not Approved		0.0224629
MAP2K1	AZD8330	Not Approved		1.25792
MAP2K1	NVP-TAE684	Not Approved		0.00610642
MAP2K1	CI-1040	Not Approved		0.628961
MAP2K1	E6201	Not Approved		0.269555
MAP2K1	LY3009120	Not Approved		0.125792
MAP2K1	RAVOXERTINIB	Not Approved		0.209654
MAP2K1	DASATINIB ANHYDROUS	Approved	antineoplastic agent	0.00827581
MAP2K1	MIRDAMETINIB	Not Approved		0.269555
MAP2K1	WX-554	Not Approved	antineoplastic agent	0.179703
MAP2K1	CENISERTIB	Not Approved	antineoplastic agent	0.00533018
MAP2K1	JNJ-7706621	Not Approved		0.0114357
MAP2K1	SORAFENIB	Approved	antineoplastic agent	0.00546923
MAP2K1	MEK INHIBITOR II	Not Approved		0.314481
MAP2K1	TOZASERTIB	Not Approved	antineoplastic agent	0.00861591
MAP2K1	SCH772984	Not Approved		0.419308
MAP2K1	VTX-11E	Not Approved		0.377377
MAP2K1	FLUOROURACIL	Approved		0.0108442
MAP2K1	LEUCOVORIN CALCIUM	Approved	adjuvant to chemotherapy	0.0349423
MAP2K1	VANDETANIB	Approved	antineoplastic agent	0.0108442
MAP2K1	TAK-733	Not Approved		0.628961
MAP2K1	REFAMETINIB	Not Approved		0.314481
MAP2K1	PLX-4720	Not Approved		0.279538
MAP2K1	REFAMETINIB	Not Approved	antineoplastic agent	0.514605
MAP2K1	ENCORAFENIB	Approved		0.279538
MAP2K1	CHEMBL:CHEMBL1956073	Not Approved		0.628961
MAP2K1	RG-1530	Not Approved		0.00669108
MAP2K1	ULIXERTINIB	Not Approved		0.188688
MAP2K1	MS432	Not Approved		0.314481
MAP2K1	OMIPALISIB	Not Approved		0.0628961
MAP2K1	MEK INHIBITOR I	Not Approved		0.209654
MAP2K1	ILORASERTIB	Not Approved		0.00542208
MAP2K1	PP2	Not Approved		0.0209654
MAP2K1	CHEMBL:CHEMBL379975	Not Approved		0.0142946
MAP2K1	COBIMETINIB	Approved	antineoplastic agent	0.562755
MAP2K1	CHEMBL:CHEMBL546797	Not Approved		0.019655
MAP2K1	REGORAFENIB	Approved	antineoplastic agent	0.0381189
MAP2K1	ZM447439	Not Approved		0.0331032
MAP2K1	TEMUTERKIB	Not Approved		0.179703
MAP2K1	BALAMAPIMOD	Not Approved		0.314481
MAP2K1	SELUMETINIB SULFATE	Approved		0.314481
MAP2K1	ZAPNOMETINIB	Not Approved		0.628961
MAP2K1	BI-847325	Not Approved		0.114357
MAP2K1	ALPELISIB	Approved		0.0349423
MAP2K1	AKT INHIBITOR MK2206	Not Approved		0.0898516
MAP2K1	TAK-733	Not Approved		0.503169
MAP2K1	MAP855	Not Approved		1.25792
MAP2K1	NEDOMETINIB	Not Approved		0.628961
MAP2K1	COMPOUND 3 [PMID: 31804822]	Not Approved		0.628961
MAP2K1	CI-1040	Not Approved		0.184989
SOD1	TETRACYCLINE	Approved		1.72505
SOD1	DOXYCYCLINE ANHYDROUS	Approved		0.567433
SOD1	OXYTETRACYCLINE ANHYDROUS	Approved		0.652547
