# Supplementary material for: Novel insights from comprehensive analysis: The role of cuproptosis and peripheral immune infiltration in Alzheimer’s disease
Source: PLoS One. 2025 Jun 25;20(6):e0325799. doi: 10.1371/journal.pone.0325799 (PMC12194219; doi:10.1371/journal.pone.0325799)
Supplement: S7 Table — (XLSX) [file pone.0325799.s010.xlsx]

## Sheet: Sheet1
Supplementary Table 7. Identification of differently expressed genes in each cell cluster.
p_val	avg_log2FC	pct.1	pct.2	p_val_adj	cluster	gene
0	1.9385	0.741	0.25	0	0	LEF1
0	1.48166	0.819	0.359	0	0	TCF7
0	-7.42089	0.01	0.466	0	0	CST7
0	1.66099	0.736	0.282	0	0	CCR7
0	-6.77038	0.02	0.47	0	0	CCL5
0	-6.88058	0.012	0.453	0	0	HLA-DRB1
0	-8.242	0.014	0.443	0	0	NKG7
0	-4.30166	0.106	0.526	0	0	HLA-DPA1
0	-7.03159	0.009	0.418	0	0	GZMA
0	-3.84139	0.149	0.552	0	0	HLA-DPB1
0	1.0399	0.861	0.464	0	0	SELL
0	-2.24625	0.389	0.785	0	0	AHNAK
0	1.3774	0.66	0.267	0	0	MAL
0	1.52194	0.649	0.26	0	0	PRKCQ-AS1
0	-3.79736	0.044	0.403	0	0	ANXA2
0	-6.86187	0.004	0.359	0	0	PLEK
0	1.61772	0.573	0.221	0	0	RCAN3
0	-8.34905	0.003	0.353	0	0	GZMH
0	-5.59914	0.039	0.378	0	0	PRF1
0	-3.80456	0.074	0.413	0	0	LGALS1
0	1.07475	0.827	0.494	0	0	NOSIP
0	-7.89441	0.002	0.329	0	0	ZEB2
0	1.1422	0.637	0.313	0	0	CAMK4
0	1.21712	0.765	0.444	0	0	NDFIP1
0	1.47113	0.549	0.23	0	0	LDLRAP1
0	2.07587	0.423	0.106	0	0	ACTN1
0	-3.42226	0.19	0.504	0	0	CTSW
0	-6.53221	0.005	0.316	0	0	HLA-DRB5
0	-8.51838	0.003	0.314	0	0	GZMB
0	-4.62535	0.017	0.322	0	0	MYO1F
0	1.70476	0.454	0.155	0	0	TRABD2A
0	-4.94333	0.019	0.318	0	0	BHLHE40
0	-9.02233	0.002	0.301	0	0	FGFBP2
0	-7.67074	0.002	0.301	0	0	HOPX
0	-2.1833	0.369	0.667	0	0	SRGN
0	-8.41068	0.008	0.306	0	0	GNLY
0	-1.7235	0.433	0.726	0	0	CLIC1
0	1.43577	0.489	0.198	0	0	OXNAD1
0	1.04217	0.63	0.344	0	0	CCDC109B
0	-1.98187	0.163	0.447	0	0	ITGB1
0	-3.50468	0.041	0.325	0	0	MIR24-2
0	1.75674	0.396	0.116	0	0	TSHZ2
0	1.15892	0.56	0.282	0	0	PSIP1
0	-1.96329	0.38	0.657	0	0	FLNA
0	-7.89582	0.007	0.277	0	0	HLA-DRA
0	1.00459	0.59	0.323	0	0	GIMAP5
0	-1.68873	0.314	0.578	0	0	MYADM
0	1.42659	0.437	0.174	0	0	IL6ST
0	-7.61765	0.002	0.265	0	0	HLA-DQA1
0	-8.01806	0.002	0.265	0	0	KLRD1
0	-3.23782	0.054	0.316	0	0	C12orf75
0	-4.0935	0.583	0.84	0	0	CD74
0	1.11409	0.995	0.74	0	0	BTG1
0	-3.06248	0.065	0.318	0	0	KLRB1
0	1.01143	0.563	0.314	0	0	ATP1A1
0	-1.61206	0.248	0.494	0	0	IQGAP1
0	-1.46283	0.341	0.587	0	0	EZR
0	-1.47577	0.303	0.548	0	0	YWHAQ
0	-1.27541	0.574	0.818	0	0	PPP1R15A
0	-1.61729	0.317	0.557	0	0	GSTP1
0	1.29203	0.439	0.199	0	0	TGFBR2
0	1.35825	0.386	0.161	0	0	SNHG7
0	1.57294	0.343	0.119	0	0	C14orf64
0	1.71241	0.306	0.094	0	0	EPHX2
0	-1.51241	0.714	0.923	0	0	KLF6
0	-1.18588	0.445	0.652	0	0	PPP1CA
0	-1.67701	0.591	0.788	0	0	ZFP36
0	-1.397	0.51	0.687	0	0	ANXA1
0	-1.36764	0.593	0.768	0	0	CD99
0	-1.14583	0.695	0.868	0	0	TAGLN2
0	-2.02861	0.644	0.811	0	0	S100A4
0	-1.17525	0.56	0.715	0	0	LCP1
0	-1.36688	0.67	0.818	0	0	CRIP1
0	-1.04978	0.73	0.84	0	0	ARPC2
0	-1.12374	0.684	0.776	0	0	S100A10
0	-1.44737	0.891	0.953	0	0	SH3BGRL3
3.27912e-305	1.09983	0.456	0.22	6.26148e-301	0	SATB1
1.36693e-304	1.52075	0.283	0.105	2.61015e-300	0	IL6R
8.77425e-302	1.55333	0.291	0.11	1.67544e-297	0	SESN3
3.16786e-299	1.25975	0.384	0.171	6.04902e-295	0	PDE3B
1.46836e-298	-1.2917	0.634	0.73	2.80384e-294	0	ITGB2
3.55251e-296	-1.20947	0.453	0.64	6.78352e-292	0	MSN
7.66962e-292	-1.98726	0.171	0.403	1.46451e-287	0	CTSC
1.7343e-291	-2.54812	0.075	0.303	3.31164e-287	0	ACTN4
4.00003e-288	-2.84555	0.083	0.305	7.63807e-284	0	KLRG1
5.91658e-288	-2.85267	0.064	0.285	1.12977e-283	0	TPST2
1.41697e-286	1.53796	0.258	0.092	2.70571e-282	0	SNX9
2.44716e-283	-1.21163	0.338	0.562	4.67284e-279	0	IDS
3.91182e-281	1.06763	0.475	0.252	7.46961e-277	0	C1QBP
3.22034e-279	-2.30291	0.129	0.352	6.14923e-275	0	APMAP
3.57045e-268	-1.58512	0.27	0.482	6.81778e-264	0	GNG2
2.67821e-263	1.31494	0.34	0.154	5.11405e-259	0	PABPC4
7.758e-263	-1.55853	0.213	0.435	1.48139e-258	0	MYO1G
2.30602e-260	-2.29442	0.1	0.315	4.40335e-256	0	CD63
1.53737e-259	-1.52242	0.299	0.502	2.93561e-255	0	S100A11
7.34083e-256	-1.86609	0.183	0.397	1.40173e-251	0	ALOX5AP
8.46725e-249	-1.98679	0.127	0.341	1.61682e-244	0	HERPUD1
5.07597e-248	-1.33016	0.32	0.519	9.69256e-244	0	CD97
3.46585e-246	-1.73783	0.148	0.365	6.61804e-242	0	GLIPR1
2.0983e-245	-1.2627	0.315	0.515	4.00671e-241	0	DBI
8.90217e-240	-1.37554	0.555	0.692	1.69987e-235	0	FOS
4.26392e-231	-1.14446	0.431	0.605	8.14195e-227	0	HSPA5
1.50798e-226	-1.6175	0.194	0.399	2.87949e-222	0	NR4A2
4.47512e-224	1.10343	0.345	0.165	8.54525e-220	0	MYC
2.03802e-223	-2.21224	0.086	0.278	3.8916e-219	0	ATP2B4
3.59006e-223	-1.01826	0.549	0.685	6.85522e-219	0	CALR
9.83205e-221	1.02877	0.412	0.218	1.87743e-216	0	PCED1B
1.19362e-220	-3.14468	0.074	0.257	2.27921e-216	0	CMC1
1.4768e-220	-1.37825	0.272	0.464	2.81996e-216	0	SYNE2
5.96899e-216	-1.38699	0.236	0.432	1.13978e-211	0	REL
1.33378e-210	-1.46481	0.393	0.529	2.54685e-206	0	GZMM
3.04596e-209	-2.21637	0.091	0.275	5.81625e-205	0	APOBEC3G
3.01973e-204	-1.74162	0.201	0.383	5.76617e-200	0	SYNE1
4.77779e-202	-1.07555	0.691	0.722	9.12319e-198	0	HCST
1.91526e-201	-1.5177	0.322	0.498	3.6572e-197	0	SAT1
3.01181e-200	-2.19898	0.095	0.272	5.75106e-196	0	SAMD3
2.12298e-198	-1.08254	0.325	0.506	4.05383e-194	0	SEC61B
2.46417e-195	1.00211	0.343	0.171	4.70533e-191	0	SERINC5
7.5231e-195	-1.22119	0.298	0.477	1.43654e-190	0	C9orf142
1.77739e-185	-1.04171	0.656	0.723	3.39393e-181	0	TNFAIP3
1.18324e-184	1.08166	0.306	0.149	2.25939e-180	0	CHMP7
3.46047e-184	1.19504	0.264	0.121	6.60777e-180	0	SUSD3
1.25392e-180	-1.03469	0.391	0.543	2.39437e-176	0	ARL4C
2.51945e-178	-1.07313	0.335	0.505	4.8109e-174	0	ITGA4
5.15314e-175	-1.56657	0.156	0.331	9.83992e-171	0	CDK2AP2
8.2366e-175	-1.17081	0.271	0.446	1.57278e-170	0	DHRS7
1.02191e-170	-1.4101	0.148	0.323	1.95134e-166	0	REEP5
1.64783e-170	-1.14627	0.292	0.46	3.14652e-166	0	PPP1R18
5.16212e-169	-1.43277	0.165	0.339	9.85707e-165	0	ARL4A
8.13492e-162	-1.42263	0.178	0.346	1.55336e-157	0	TLN1
3.16805e-159	-1.27541	0.187	0.356	6.0494e-155	0	TXN
4.37539e-156	-1.42642	0.134	0.301	8.35481e-152	0	ANXA5
9.69005e-153	-1.47896	0.149	0.309	1.85032e-148	0	B4GALT1
2.41791e-145	-1.41831	0.188	0.341	4.61699e-141	0	ITGAL
1.73373e-144	1.05484	0.277	0.143	3.31055e-140	0	PASK
3.29714e-144	-1.5191	0.124	0.278	6.29589e-140	0	PRKCB
6.33303e-144	-1.12586	0.214	0.375	1.20929e-139	0	SELT
5.0717e-143	-1.02513	0.3	0.449	9.68441e-139	0	BSG
1.85263e-140	-1.37369	0.167	0.321	3.5376e-136	0	ARPC5L
7.19794e-140	-1.04913	0.279	0.432	1.37445e-135	0	CFLAR
3.28229e-135	-1.27337	0.205	0.355	6.26754e-131	0	SASH3
5.09003e-135	-1.09086	0.254	0.404	9.71941e-131	0	MTPN
8.70204e-135	-1.38812	0.2	0.344	1.66165e-130	0	SPN
3.00804e-132	-1.02023	0.394	0.511	5.74386e-128	0	SLC9A3R1
2.34846e-131	-1.01651	0.242	0.395	4.48438e-127	0	TBCB
4.93862e-129	-1.30663	0.147	0.293	9.43029e-125	0	MFSD10
7.05118e-126	-1.37674	0.128	0.27	1.34642e-121	0	RNF19A
1.1788e-125	-1.15279	0.185	0.332	2.25092e-121	0	CMTM6
3.5673e-125	-1.19998	0.176	0.323	6.81176e-121	0	ATP6V0B
1.80745e-121	-1.31137	0.149	0.29	3.45132e-117	0	RAB7L1
2.27702e-120	-1.20258	0.175	0.318	4.34798e-116	0	PDIA6
1.39897e-119	-1.28716	0.154	0.294	2.67134e-115	0	ZBTB38
8.63584e-117	-1.37601	0.132	0.269	1.64901e-112	0	TNFRSF1B
8.0972e-109	-1.37968	0.136	0.263	1.54616e-104	0	RASSF1
1.96728e-107	-1.0496	0.234	0.365	3.75652e-103	0	PARP8
1.49228e-105	-1.1175	0.213	0.343	2.8495e-101	0	DOK2
1.1571e-104	-1.25758	0.137	0.267	2.20948e-100	0	ATP2B1
1.60133e-93	-1.03498	0.182	0.305	3.05775e-89	0	MIEN1
1.48976e-92	-1.18851	0.15	0.269	2.8447e-88	0	INPP5D
2.11895e-90	-1.13322	0.161	0.282	4.04614e-86	0	SEC11C
2.20284e-88	-1.14905	0.139	0.255	4.20633e-84	0	AKIRIN2
2.71789e-88	-1.03196	0.193	0.31	5.1898e-84	0	IDH2
5.78003e-83	-1.13307	0.261	0.371	1.1037e-78	0	CTSS
8.81508e-79	-1.05586	0.144	0.253	1.68324e-74	0	CCDC107
2.01382e-73	-1.03754	0.155	0.26	3.84539e-69	0	ZBTB1
1.78566e-70	-1.04413	0.158	0.259	3.40972e-66	0	PYCARD
3.95159e-63	-1.05704	0.168	0.263	7.54556e-59	0	CD82
8.45203e-63	-1.01873	0.176	0.271	1.61392e-58	0	GADD45B
4.40324e-51	-1.00826	0.168	0.25	8.40798e-47	0	TIMP1
2.81317e-47	-1.0561	0.181	0.257	5.37175e-43	0	SNX2
0	1.69436	0.702	0.239	0	1	AQP3
0	1.4477	0.688	0.232	0	1	COTL1
0	1.26588	0.942	0.545	0	1	IL7R
0	1.97709	0.542	0.148	0	1	RGCC
0	1.9504	0.514	0.138	0	1	TTC39C
0	2.02844	0.508	0.136	0	1	TRADD
0	1.20276	0.581	0.222	0	1	RCAN3
0	-6.22905	0.078	0.428	0	1	NKG7
0	1.13932	0.985	0.637	0	1	LTB
0	-7.44983	0.009	0.35	0	1	GZMH
0	1.13112	0.559	0.233	0	1	INPP4B
0	1.29674	0.559	0.238	0	1	GATA3
0	-5.7099	0.015	0.325	0	1	ZEB2
0	-8.59496	0.004	0.312	0	1	GZMB
0	1.24555	0.988	0.688	0	1	ZFP36L2
0	-8.60582	0.004	0.298	0	1	FGFBP2
0	-6.36524	0.018	0.303	0	1	GNLY
0	1.3975	0.443	0.159	0	1	PAG1
0	1.10166	0.518	0.24	0	1	PTGER4
0	-3.37651	0.074	0.344	0	1	PLEK
0	1.75933	0.37	0.107	0	1	CRIP2
0	-7.84913	0.004	0.263	0	1	KLRD1
0	-3.12308	0.18	0.439	0	1	CCL5
0	1.50703	0.363	0.113	0	1	RP11-18H21.1
0	-4.16114	0.118	0.362	0	1	PRF1
0	1.26056	0.368	0.125	0	1	CD28
0	-2.44135	0.149	0.39	0	1	GZMA
0	-3.01281	0.181	0.421	0	1	HLA-DRB1
0	1.57448	0.326	0.098	0	1	IL6R
0	-2.89815	0.263	0.489	0	1	CTSW
0	-3.42402	0.214	0.427	0	1	CST7
0	1.274	0.344	0.132	0	1	PASK
0	1.42704	0.298	0.094	0	1	CD40LG
0	1.67808	0.267	0.072	0	1	HNRNPLL
0	1.78755	0.254	0.068	0	1	SOCS3
3.15934e-298	1.12071	0.339	0.13	6.03276e-294	1	HPCAL1
3.60684e-286	-4.20696	0.04	0.256	6.88725e-282	1	HLA-DQA1
7.98601e-274	1.28719	0.277	0.1	1.52493e-269	1	PIM3
4.35247e-273	1.14277	0.314	0.121	8.31105e-269	1	CRTAP
2.77381e-272	1.06223	0.464	0.228	5.29659e-268	1	CITED2
2.54711e-267	-2.5453	0.315	0.487	4.86371e-263	1	HLA-DPA1
5.13707e-262	1.25889	0.25	0.087	9.80923e-258	1	PLK3
5.21256e-256	-5.01211	0.063	0.265	9.95339e-252	1	HLA-DRA
4.27597e-246	1.12373	0.288	0.111	8.16497e-242	1	C4orf48
4.37373e-234	-2.24041	0.371	0.51	8.35164e-230	1	HLA-DPB1
4.00673e-227	1.11251	0.289	0.117	7.65085e-223	1	SUSD3
1.23875e-225	1.0377	0.286	0.114	2.36539e-221	1	SIRPG
8.53245e-219	-2.8968	0.809	0.798	1.62927e-214	1	CD74
1.41677e-204	1.06904	0.268	0.109	2.70533e-200	1	STT3B
4.63133e-203	1.06232	0.256	0.102	8.84352e-199	1	ICOS
1.41032e-184	-1.00227	0.624	0.676	2.69301e-180	1	LITAF
2.16645e-175	-1.4451	0.433	0.522	4.13683e-171	1	GZMM
4.44121e-145	-1.81895	0.202	0.338	8.48049e-141	1	APMAP
4.1259e-144	-2.02924	0.143	0.29	7.8784e-140	1	HLA-DRB5
3.747e-142	-1.14293	0.451	0.531	7.1549e-138	1	GSTP1
4.18966e-128	-1.9252	0.138	0.275	8.00015e-124	1	HOPX
1.95401e-120	-1.25333	0.268	0.39	3.73118e-116	1	PLAC8
5.08628e-100	-1.64161	0.154	0.267	9.71225e-96	1	TPST2
7.66208e-99	-1.3881	0.274	0.369	1.46307e-94	1	SYNE1
1.31163e-88	-1.5172	0.154	0.26	2.50455e-84	1	SAMD3
2.17205e-68	-1.06703	0.36	0.412	4.14754e-64	1	CTSD
6.34144e-61	-1.42203	0.206	0.282	1.2109e-56	1	KLRG1
3.84357e-51	-1.05484	0.328	0.374	7.3393e-47	1	CTSC
2.26212e-39	-1.03612	0.195	0.255	4.31952e-35	1	APOBEC3G
9.28469e-35	-1.11105	0.237	0.282	1.77291e-30	1	C12orf75
1.49027e-33	-1.144	0.203	0.253	2.84567e-29	1	SNX2
0	-3.67124	0.278	0.723	0	2	DUSP1
0	-2.81412	0.261	0.702	0	2	PNRC1
0	-3.92291	0.046	0.461	0	2	ATP5D
0	-2.41929	0.278	0.675	0	2	CYBA
0	-2.2266	0.262	0.645	0	2	YBX1
0	-5.74056	0.074	0.405	0	2	NKG7
0	1.42836	0.595	0.281	0	2	AQP3
0	-2.44197	0.57	0.8	0	2	BTG1
0	-2.19055	0.538	0.752	0	2	ZFP36L2
0	1.12002	0.895	0.695	0	2	TNFAIP3
0	-1.17231	0.974	0.98	0	2	HLA-C
0	-1.56317	0.936	0.938	0	2	RPS2
2.78185e-305	-6.89838	0.008	0.327	5.31193e-301	2	GZMH
4.47678e-292	-1.65009	0.273	0.588	8.54841e-288	2	C19orf43
2.51325e-285	-3.10308	0.055	0.377	4.79905e-281	2	KRT10
1.79319e-278	-4.97424	0.05	0.352	3.42409e-274	2	PRF1
1.4499e-277	-1.81454	0.218	0.539	2.76858e-273	2	JAK1
9.52737e-274	1.32372	0.554	0.287	1.81925e-269	2	GPR183
1.73461e-270	1.89009	0.393	0.162	3.31225e-266	2	LMNA
1.89029e-266	-1.19465	0.542	0.727	3.60951e-262	2	GLTSCR2
8.99281e-266	-8.26498	0.006	0.291	1.71718e-261	2	GZMB
8.98589e-263	1.84901	0.307	0.107	1.71585e-258	2	ICOS
1.87622e-262	-4.02852	0.036	0.33	3.58265e-258	2	PLEK
7.08575e-260	-2.92533	0.071	0.374	1.35302e-255	2	STK17A
1.13065e-250	-7.71779	0.005	0.278	2.15898e-246	2	FGFBP2
3.61969e-246	-4.41042	0.026	0.303	6.9118e-242	2	ZEB2
1.93831e-244	-6.5828	0.014	0.284	3.7012e-240	2	GNLY
3.67833e-241	-2.48196	0.234	0.514	7.02376e-237	2	HLA-DPB1
6.52043e-237	-2.51213	0.083	0.375	1.24508e-232	2	GNB2
5.38807e-229	-5.41312	0.008	0.266	1.02885e-224	2	CHCHD10
5.66905e-216	-3.14522	0.145	0.408	1.0825e-211	2	HLA-DRB1
5.55971e-214	-2.47341	0.23	0.477	1.06163e-209	2	CTSW
5.26206e-208	-2.3311	0.099	0.368	1.00479e-203	2	ZYX
5.23794e-206	-2.5219	0.229	0.484	1.00018e-201	2	HLA-DPA1
2.72646e-205	1.30955	0.462	0.243	5.20617e-201	2	CORO1B
2.0537e-201	-2.38359	0.075	0.337	3.92155e-197	2	KHDRBS1
1.66136e-200	1.34097	0.402	0.193	3.17236e-196	2	LIMS1
1.02678e-198	1.02438	0.649	0.434	1.96064e-194	2	SLC2A3
4.82392e-194	-3.75784	0.046	0.285	9.21127e-190	2	DUSP2
7.45776e-194	-2.07615	0.11	0.373	1.42406e-189	2	SNX3
5.54123e-193	-2.34247	0.13	0.376	1.0581e-188	2	GZMA
1.27052e-192	-3.32835	0.049	0.289	2.42606e-188	2	HLA-DRB5
2.30361e-192	-2.41687	0.192	0.421	4.39874e-188	2	CCL5
2.99218e-189	-2.55632	0.062	0.308	5.71357e-185	2	C1QBP
1.40963e-186	-3.03415	0.206	0.414	2.69168e-182	2	CST7
1.16436e-178	-2.10102	0.1	0.347	2.22335e-174	2	PSIP1
2.36738e-178	-2.45056	0.064	0.301	4.52051e-174	2	ARF6
1.14528e-176	-2.78855	0.043	0.272	2.1869e-172	2	LAMP1
5.10073e-176	-2.22903	0.09	0.332	9.73984e-172	2	KLF3
1.853e-165	-2.3533	0.071	0.297	3.5383e-161	2	RASAL3
4.23981e-165	-2.50706	0.093	0.32	8.09592e-161	2	COTL1
4.71125e-161	1.20871	0.411	0.219	8.99614e-157	2	PELI1
2.07284e-157	-2.83795	0.062	0.274	3.95808e-153	2	HOPX
8.14758e-154	-2.64379	0.049	0.257	1.55578e-149	2	RAC1
3.89609e-152	1.09774	0.422	0.231	7.43958e-148	2	GPRIN3
7.6572e-149	-2.34565	0.071	0.282	1.46214e-144	2	CITED2
2.71528e-148	-4.85934	0.057	0.252	5.18483e-144	2	HLA-DRA
2.90214e-138	-1.40054	0.194	0.42	5.54163e-134	2	SUN2
7.6051e-138	-1.49519	0.181	0.403	1.45219e-133	2	SFPQ
6.4409e-134	-2.27214	0.06	0.253	1.22989e-129	2	TGFBR2
3.59763e-128	-2.04788	0.099	0.292	6.86967e-124	2	C12orf75
9.72553e-125	1.12526	0.43	0.26	1.85709e-120	2	TOB1
2.10111e-124	-1.86265	0.084	0.279	4.01208e-120	2	SH3BP5
6.0447e-122	-2.05077	0.068	0.254	1.15424e-117	2	SDF4
9.53073e-120	-1.32326	0.179	0.386	1.81989e-115	2	CCDC85B
9.89974e-120	1.40302	0.299	0.15	1.89036e-115	2	RGS1
3.2155e-117	-1.36175	0.195	0.396	6.14001e-113	2	CAST
2.32524e-116	-1.77863	0.085	0.272	4.44005e-112	2	MAF1
6.61376e-116	1.27962	0.274	0.134	1.2629e-111	2	CRIP2
1.17464e-114	-1.59759	0.136	0.327	2.24298e-110	2	TGFB1
9.11324e-112	-1.11282	0.224	0.43	1.74017e-107	2	FKBP8
3.36347e-105	-1.23814	0.179	0.373	6.42254e-101	2	CAPN2
5.33129e-104	1.09924	0.286	0.149	1.01801e-99	2	CD28
1.36056e-101	-1.30122	0.159	0.348	2.59799e-97	2	PRELID1
4.71607e-99	-1.58507	0.116	0.288	9.00534e-95	2	NFATC2
5.01781e-99	-1.4259	0.118	0.294	9.58151e-95	2	MZT2A
7.31926e-97	-1.75803	0.097	0.261	1.39761e-92	2	APOBEC3G
8.52911e-96	-1.75258	0.087	0.25	1.62863e-91	2	FMNL1
1.22388e-95	-1.50419	0.203	0.369	2.33699e-91	2	SYNE1
8.28602e-95	-1.05646	0.243	0.43	1.58222e-90	2	SMCHD1
1.41452e-93	-1.53124	0.1	0.266	2.70103e-89	2	RTN4
2.61747e-91	-1.15202	0.175	0.355	4.99805e-87	2	TERF2IP
2.23055e-89	-1.20758	0.226	0.392	4.25923e-85	2	CD6
3.97813e-89	-1.28675	0.162	0.333	7.59623e-85	2	XBP1
1.79994e-88	1.00492	0.293	0.162	3.43698e-84	2	PER1
2.86096e-88	-1.38888	0.116	0.28	5.463e-84	2	MZT2B
3.7197e-86	-2.58282	0.768	0.803	7.10277e-82	2	CD74
6.13344e-86	-1.18457	0.855	0.863	1.17118e-81	2	RPS26
1.17578e-83	-1.13554	0.179	0.349	2.24515e-79	2	KTN1
2.87075e-81	-1.00292	0.228	0.399	5.4817e-77	2	SET
3.63577e-81	-1.20075	0.15	0.313	6.94251e-77	2	H2AFV
3.35529e-80	-1.63568	0.117	0.263	6.40692e-76	2	TPST2
2.15943e-79	-1.37768	0.103	0.255	4.12344e-75	2	C1orf86
5.04557e-79	-1.51891	0.184	0.33	9.63452e-75	2	APMAP
1.06868e-77	-1.27325	0.145	0.299	2.04065e-73	2	GNAI2
1.63961e-77	1.07314	0.258	0.142	3.13084e-73	2	SAMSN1
2.54251e-77	1.07249	0.252	0.139	4.85493e-73	2	CDC14A
5.29226e-77	-1.05544	0.194	0.358	1.01056e-72	2	VAMP2
7.76905e-77	-1.47438	0.114	0.26	1.4835e-72	2	TNFRSF1B
2.28639e-75	-1.27872	0.113	0.261	4.36585e-71	2	ARL5A
3.56433e-72	-1.24798	0.118	0.266	6.80609e-68	2	RBBP6
1.2622e-71	-1.42346	0.118	0.259	2.41017e-67	2	DIP2A
4.62013e-70	-1.19822	0.143	0.288	8.82215e-66	2	VASP
2.7327e-68	-1.14211	0.158	0.304	5.21808e-64	2	BAX
5.19048e-65	-1.50251	0.154	0.282	9.91121e-61	2	KLRG1
2.10832e-64	-1.01549	0.199	0.344	4.02584e-60	2	SASH3
9.0089e-64	-1.10637	0.133	0.272	1.72025e-59	2	PNPLA2
9.65418e-63	-1.03058	0.183	0.325	1.84346e-58	2	PTP4A2
1.34127e-60	-1.01488	0.417	0.517	2.56115e-56	2	GZMM
1.42265e-60	-1.08801	0.197	0.332	2.71655e-56	2	TLN1
1.85366e-59	-1.24796	0.128	0.255	3.53957e-55	2	RASSF1
6.65167e-54	-1.23597	0.136	0.255	1.27014e-49	2	SAMD3
9.66516e-54	-1.13932	0.144	0.265	1.84556e-49	2	PRKCB
5.31453e-52	-1.02952	0.258	0.377	1.01481e-47	2	CTSC
1.30665e-51	-1.02224	0.19	0.315	2.49504e-47	2	CDK2AP2
9.11319e-42	-1.00532	0.18	0.284	1.74016e-37	2	MYO1F
7.76901e-39	-1.0867	0.169	0.272	1.48349e-34	2	NFKBIZ
0	1.90526	0.992	0.316	0	3	NKG7
0	1.98394	0.999	0.343	0	3	CCL5
0	1.70745	0.978	0.339	0	3	CST7
0	2.09245	0.858	0.245	0	3	GZMH
0	1.60594	0.897	0.302	0	3	GZMA
0	1.73187	0.955	0.407	0	3	CTSW
0	-3.09287	0.206	0.736	0	3	LTB
0	1.38186	0.696	0.224	0	3	GZMB
0	-2.63079	0.24	0.704	0	3	PNRC1
0	-2.52983	0.132	0.564	0	3	SELL
0	1.21909	0.637	0.217	0	3	FGFBP2
0	-2.88588	0.402	0.817	0	3	BTG1
0	-3.48057	0.047	0.461	0	3	ATP5D
0	-2.16377	0.235	0.648	0	3	YBX1
0	2.33312	0.567	0.163	0	3	CD8A
0	-3.11682	0.328	0.718	0	3	DUSP1
0	1.40222	0.577	0.19	0	3	KLRD1
0	1.69746	0.63	0.244	0	3	ZEB2
0	-2.65746	0.385	0.766	0	3	ZFP36L2
0	1.49395	0.856	0.475	0	3	GZMM
0	1.58826	0.608	0.238	0	3	KLRG1
0	1.06611	0.592	0.228	0	3	GNLY
0	2.11126	0.495	0.135	0	3	CD8B
0	-1.70101	0.383	0.743	0	3	GLTSCR2
0	1.40468	0.487	0.172	0	3	GPR56
0	1.36222	0.604	0.29	0	3	APMAP
0	1.37067	0.493	0.181	0	3	CCL4
0	1.07847	0.9	0.593	0	3	SRGN
0	1.59734	0.547	0.245	0	3	BHLHE40
0	1.69846	0.48	0.205	0	3	CMC1
0	1.30414	0.604	0.33	0	3	SYNE1
0	1.30367	0.781	0.513	0	3	MYADM
0	2.4978	0.316	0.059	0	3	RP11-291B21.2
0	1.30029	0.843	0.592	0	3	FLNA
0	1.16751	0.939	0.696	0	3	HCST
0	1.18132	0.767	0.559	0	3	HSPA5
0	1.07966	0.929	0.722	0	3	CD99
0	-1.9519	0.831	0.949	0	3	RPS2
6.81787e-306	1.60601	0.422	0.168	1.30187e-301	3	TGFBR3
3.13757e-291	-3.71343	0.036	0.356	5.99118e-287	3	MAL
4.90548e-290	-3.23608	0.057	0.381	9.36701e-286	3	CCR7
2.44701e-288	1.44243	0.48	0.221	4.67257e-284	3	SAMD3
3.10847e-288	-2.38133	0.126	0.46	5.93562e-284	3	TCF7
2.17709e-284	-2.92356	0.049	0.377	4.15716e-280	3	KRT10
4.79341e-278	1.09829	0.514	0.23	9.15301e-274	3	HOPX
6.08414e-274	1.07318	0.568	0.278	1.16177e-269	3	PLEK
1.88046e-263	-2.82421	0.061	0.375	3.59074e-259	3	STK17A
7.50812e-261	-3.28614	0.053	0.353	1.43368e-256	3	LEF1
9.68048e-259	1.24938	0.508	0.253	1.84849e-254	3	C12orf75
6.50002e-254	1.47803	0.35	0.131	1.24118e-249	3	FCRL6
4.92149e-241	-3.48837	0.041	0.325	9.39759e-237	3	COTL1
5.0113e-238	1.61599	0.31	0.112	9.56907e-234	3	C1orf21
9.15498e-238	-1.02067	0.507	0.76	1.74814e-233	3	RPL36A
6.80491e-237	1.2774	0.6	0.401	1.2994e-232	3	CCNH
1.61615e-232	-1.36436	0.277	0.588	3.08603e-228	3	C19orf43
3.15029e-231	-5.47193	0.006	0.266	6.01548e-227	3	CHCHD10
1.09016e-230	-3.63532	0.03	0.3	2.08166e-226	3	RCAN3
2.92111e-230	1.04698	0.674	0.47	5.57787e-226	3	CD97
3.40682e-227	-1.00154	0.627	0.792	6.50532e-223	3	LDHB
8.71245e-225	1.7	0.299	0.108	1.66364e-220	3	GZMK
3.9901e-217	-2.39648	0.069	0.35	7.61909e-213	3	PSIP1
1.33276e-216	1.32424	0.492	0.258	2.5449e-212	3	KLRB1
4.27243e-216	-2.66035	0.072	0.344	8.15821e-212	3	PRKCQ-AS1
7.85769e-213	1.30352	0.334	0.131	1.50043e-208	3	PRSS23
3.30594e-211	-2.69519	0.043	0.31	6.31269e-207	3	C1QBP
1.66177e-204	1.69723	0.308	0.127	3.17314e-200	3	GABARAPL1
2.80242e-203	-1.39529	0.289	0.57	5.35123e-199	3	NOSIP
4.86056e-201	-2.27918	0.07	0.338	9.28124e-197	3	KHDRBS1
2.8221e-199	-1.94753	0.095	0.374	5.3888e-195	3	GNB2
3.6416e-196	-1.69441	0.129	0.414	6.95364e-192	3	CCDC109B
1.29548e-195	1.13785	0.472	0.256	2.47372e-191	3	MYO1F
5.13136e-189	1.08117	0.567	0.34	9.79833e-185	3	LGALS1
9.22766e-187	-1.33624	0.219	0.507	1.76202e-182	3	TMEM123
1.59135e-180	-1.90482	0.106	0.367	3.03868e-176	3	ZYX
7.87519e-178	1.0627	0.584	0.414	1.50377e-173	3	LINC-PINT
6.78355e-169	-2.13411	0.091	0.33	1.29532e-164	3	AQP3
4.79592e-168	1.2328	0.458	0.263	9.15781e-164	3	MIR24-2
2.12972e-166	1.23932	0.439	0.256	4.06669e-162	3	ZBTB38
6.4747e-165	1.24283	0.381	0.197	1.23634e-160	3	STOM
9.31782e-165	1.14512	0.504	0.329	1.77924e-160	3	PARP8
2.18099e-163	1.10672	0.487	0.301	4.16459e-159	3	ITGAL
3.41153e-160	1.08483	0.424	0.234	6.51431e-156	3	TPST2
1.75028e-159	-1.18981	0.269	0.534	3.34216e-155	3	JAK1
4.41053e-159	-2.3812	0.06	0.283	8.42191e-155	3	CITED2
1.40221e-158	-1.56355	0.12	0.372	2.67752e-154	3	SNX3
2.46467e-157	-1.34423	0.174	0.436	4.7063e-153	3	SMCHD1
2.36266e-156	1.24757	0.412	0.233	4.5115e-152	3	ATP2B4
1.2511e-154	-1.47493	0.153	0.405	2.38897e-150	3	SFPQ
1.48629e-151	-1.07576	0.306	0.565	2.83806e-147	3	FOXP1
1.65601e-151	-1.17917	0.259	0.517	3.16215e-147	3	NDFIP1
1.36982e-150	1.1126	0.443	0.266	2.61567e-146	3	CD63
4.56704e-149	-2.04521	0.059	0.276	8.72076e-145	3	R3HDM4
1.479e-148	-1.90209	0.075	0.298	2.82416e-144	3	MZT2A
3.37199e-147	1.29895	0.363	0.195	6.43881e-143	3	FAM46C
4.21698e-141	-1.42062	0.151	0.383	8.05232e-137	3	CAMK4
5.07245e-141	-1.39341	0.158	0.396	9.68585e-137	3	PIM2
1.06152e-139	-2.68778	0.078	0.282	2.02698e-135	3	DUSP2
3.28787e-136	1.40294	0.268	0.121	6.27819e-132	3	NCR3
4.14546e-131	1.15231	0.358	0.196	7.91576e-127	3	SYTL3
4.83989e-131	-2.00039	0.059	0.256	9.24177e-127	3	RAC1
9.58821e-128	1.28367	0.256	0.113	1.83087e-123	3	AOAH
4.44462e-127	-1.79395	0.07	0.269	8.48701e-123	3	LAMP1
5.11156e-127	-2.01766	0.061	0.253	9.76052e-123	3	TGFBR2
1.66624e-126	1.11579	0.288	0.137	3.18168e-122	3	RHOC
7.71271e-126	-1.34298	0.176	0.397	1.47274e-121	3	CD6
2.1266e-125	-1.4888	0.116	0.33	4.06074e-121	3	KLF3
1.29055e-122	1.16488	0.343	0.189	2.4643e-118	3	LYAR
4.30195e-122	1.31914	0.329	0.182	8.21457e-118	3	MRPL10
1.66757e-120	-1.94421	0.076	0.265	3.18423e-116	3	CD82
2.40507e-119	1.19877	0.542	0.386	4.59247e-115	3	HIST1H1E
2.21698e-118	1.45264	0.258	0.124	4.23332e-114	3	TIPARP
2.541e-117	-1.4999	0.106	0.307	4.85205e-113	3	DGKA
8.23161e-114	-1.13392	0.198	0.419	1.57183e-109	3	CD55
1.00146e-113	1.085	0.266	0.125	1.91229e-109	3	TTC38
1.98047e-113	-1.03432	0.491	0.654	3.78171e-109	3	CYBA
4.08063e-113	-1.55634	0.081	0.273	7.79195e-109	3	MAF1
4.86472e-110	-1.11284	0.912	0.789	9.28918e-106	3	CD74
4.22996e-109	-1.70953	0.079	0.259	8.0771e-105	3	SYPL1
2.07574e-108	1.30213	0.281	0.148	3.96362e-104	3	SLA2
3.06074e-107	-1.38753	0.093	0.282	5.84448e-103	3	MZT2B
3.91846e-107	1.02661	0.425	0.284	7.48229e-103	3	RNF125
1.26191e-106	-1.45636	0.107	0.296	2.40962e-102	3	LDLRAP1
4.27452e-106	1.28391	0.275	0.143	8.16219e-102	3	LINC00152
3.171e-104	-1.48013	0.085	0.267	6.05502e-100	3	RTN4
1.71644e-102	-1.24968	0.137	0.328	3.27755e-98	3	GPR183
6.19758e-102	1.04281	0.352	0.209	1.18343e-97	3	PYHIN1
6.43317e-98	-1.381	0.097	0.276	1.22841e-93	3	PNPLA2
4.20113e-95	-1.3123	0.112	0.293	8.02206e-91	3	RASAL3
2.38872e-94	-1.52131	0.106	0.278	4.56126e-90	3	NFKBIZ
3.00826e-94	-1.08048	0.141	0.327	5.74427e-90	3	C1orf162
4.50982e-94	-1.46221	0.09	0.258	8.61151e-90	3	OXNAD1
2.1638e-90	-1.17158	0.116	0.296	4.13178e-86	3	ARF6
6.78714e-87	-1.02086	0.124	0.304	1.296e-82	3	CBX3
5.20052e-85	1.03122	0.355	0.233	9.9304e-81	3	ZBTB1
9.77922e-84	-1.01149	0.135	0.314	1.86734e-79	3	H2AFV
2.19687e-83	1.2014	0.257	0.143	4.19492e-79	3	RAB27A
6.46899e-82	1.2516	0.273	0.156	1.23525e-77	3	PMAIP1
1.20053e-81	-1.21732	0.092	0.251	2.29241e-77	3	SDF4
6.94992e-81	1.00977	0.334	0.212	1.32709e-76	3	RUNX3
1.68804e-74	-1.01612	0.164	0.333	3.22332e-70	3	XBP1
2.04565e-73	-1.06864	0.111	0.267	3.90617e-69	3	RBBP6
1.18175e-69	1.09374	0.282	0.175	2.25656e-65	3	RAB37
3.86655e-55	1.04282	0.252	0.162	7.38318e-51	3	RAB9A
1.18893e-52	1.0185	0.253	0.164	2.27027e-48	3	G6PD
0	-5.15511	0.101	0.739	0	4	DUSP1
0	-3.1497	0.163	0.685	0	4	CYBA
0	-2.8843	0.205	0.707	0	4	PNRC1
0	-2.80287	0.163	0.654	0	4	YBX1
0	-4.71346	0.063	0.53	0	4	HLA-DPB1
0	-4.97719	0.052	0.5	0	4	HLA-DPA1
0	-2.91621	0.331	0.771	0	4	ZFP36L2
0	-7.96585	0.009	0.438	0	4	CCL5
0	-8.01752	0.005	0.432	0	4	CST7
0	-3.80538	0.037	0.462	0	4	ATP5D
0	-2.12761	0.345	0.76	0	4	AHNAK
0	-7.65746	0.008	0.421	0	4	HLA-DRB1
0	-1.93577	0.305	0.717	0	4	CLIC1
0	-2.28475	0.137	0.546	0	4	JAK1
0	-2.26524	0.248	0.649	0	4	FLNA
0	-9.30327	0.01	0.411	0	4	NKG7
0	-1.8629	0.206	0.594	0	4	C19orf43
0	-7.31955	0.007	0.387	0	4	GZMA
0	-1.52143	0.405	0.772	0	4	ARPC1B
0	-2.14393	0.29	0.652	0	4	SRGN
0	-3.06062	0.072	0.434	0	4	ITGB1
0	1.37073	0.76	0.399	0	4	TCF7
0	-4.08437	0.047	0.39	0	4	LGALS1
0	-6.61793	0.014	0.355	0	4	PRF1
0	1.67196	0.628	0.291	0	4	PRKCQ-AS1
0	-7.73224	0.002	0.332	0	4	PLEK
0	1.43515	0.652	0.324	0	4	CCR7
0	-9.45307	0.002	0.327	0	4	GZMH
0	-2.51805	0.491	0.808	0	4	BTG1
0	1.40797	0.614	0.301	0	4	MAL
0	-1.44933	0.471	0.766	0	4	CD99
0	-2.28242	0.521	0.81	0	4	S100A4
0	-3.82649	0.543	0.824	0	4	CD74
0	1.10608	0.78	0.523	0	4	NOSIP
0	-1.02725	0.713	0.894	0	4	MYL6
0	-1.36334	0.834	0.954	0	4	SH3BGRL3
0	-1.66363	0.929	0.984	0	4	HLA-C
0	-1.01532	0.938	0.979	0	4	PFN1
0	-1.5668	0.905	0.941	0	4	RPS2
6.52067e-303	-2.29642	0.147	0.501	1.24512e-298	4	S100A11
7.36319e-300	-3.49939	0.041	0.376	1.406e-295	4	ANXA2
8.09033e-298	1.80431	0.37	0.139	1.54485e-293	4	TSHZ2
1.12204e-297	1.1291	0.719	0.489	2.14254e-293	4	PIK3IP1
1.50779e-291	-3.10949	0.044	0.376	2.87913e-287	4	STK17A
1.01281e-284	-9.16487	0.001	0.305	1.93395e-280	4	ZEB2
6.40055e-283	-3.04462	0.049	0.378	1.22219e-278	4	GNB2
1.30981e-280	-1.50291	0.509	0.781	2.50108e-276	4	ZFP36
2.92441e-275	-6.8781	0.003	0.301	5.58416e-271	4	MYO1F
1.66949e-274	-2.89613	0.052	0.377	3.18789e-270	4	KRT10
1.837e-274	-2.88201	0.06	0.384	3.50775e-270	4	CAPN2
2.12479e-272	-3.04331	0.185	0.481	4.05729e-268	4	CTSW
4.65109e-270	-8.21577	0.001	0.293	8.88126e-266	4	HLA-DRB5
2.57929e-268	-4.19968	0.024	0.326	4.92515e-264	4	COTL1
4.51992e-268	-1.69401	0.408	0.696	8.6308e-264	4	FOS
1.49963e-266	-8.41304	0.002	0.291	2.86354e-262	4	GZMB
2.10132e-265	-2.93545	0.056	0.372	4.01248e-261	4	ZYX
9.97403e-263	-5.36759	0.01	0.301	1.90454e-258	4	C12orf75
2.66815e-262	-1.51162	0.478	0.738	5.09484e-258	4	ITGB2
6.64143e-260	-1.02666	0.623	0.842	1.26818e-255	4	ARPC2
4.04236e-257	1.00409	0.718	0.507	7.71889e-253	4	LEPROTL1
6.90762e-255	-9.2904	0.005	0.284	1.31901e-250	4	GNLY
2.59836e-253	-8.33822	0.001	0.279	4.96156e-249	4	HOPX
6.52492e-253	-1.33131	0.427	0.716	1.24593e-248	4	LCP1
2.51781e-250	-8.68725	0.003	0.278	4.80777e-246	4	FGFBP2
1.44579e-247	-5.79484	0.011	0.288	2.76073e-243	4	DUSP2
8.63788e-246	-1.32884	0.319	0.649	1.6494e-241	4	PPP1CA
6.79743e-243	-2.51591	0.069	0.376	1.29797e-238	4	SNX3
7.05344e-242	1.15184	0.579	0.342	1.34685e-237	4	CAMK4
3.44239e-238	-4.32331	0.021	0.296	6.57325e-234	4	BHLHE40
1.08898e-237	-1.76337	0.241	0.558	2.07942e-233	4	IER2
3.48045e-237	1.07241	0.639	0.433	6.64592e-233	4	RGS10
2.56761e-235	-2.82323	0.049	0.339	4.90286e-231	4	KHDRBS1
1.36419e-229	-1.03784	0.747	0.862	2.60492e-225	4	S100A6
1.09217e-225	-8.92534	0.003	0.257	2.0855e-221	4	HLA-DRA
3.02206e-223	-3.1562	0.032	0.304	5.77063e-219	4	ARF6
1.57363e-221	-1.29554	0.562	0.794	3.00485e-217	4	JUN
2.72163e-220	-4.55224	0.01	0.265	5.19695e-216	4	CHCHD10
2.81028e-218	-1.7537	0.154	0.461	5.36623e-214	4	PPP1R18
1.95366e-217	-1.98032	0.111	0.409	3.73052e-213	4	SFPQ
1.18253e-215	-1.9426	0.13	0.426	2.25804e-211	4	MYO1G
4.57655e-215	-2.62191	0.058	0.334	8.73891e-211	4	TGFB1
1.01165e-212	-1.53959	0.209	0.516	1.93175e-208	4	MCL1
1.25231e-212	-2.57578	0.06	0.335	2.39128e-208	4	KLF3
5.09548e-212	-3.29948	0.041	0.301	9.72982e-208	4	KLRB1
1.49317e-211	-2.01375	0.112	0.404	2.85121e-207	4	CAST
1.08228e-206	-3.46729	0.022	0.273	2.06661e-202	4	LAMP1
1.25231e-204	-3.39111	0.032	0.285	2.39128e-200	4	CITED2
3.57404e-196	-2.10547	0.077	0.349	6.82462e-192	4	PSIP1
4.44099e-196	-2.10546	0.115	0.388	8.48007e-192	4	ALOX5AP
4.60416e-196	-3.00903	0.034	0.284	8.79164e-192	4	SH3BP5
4.65447e-196	-3.03149	0.04	0.289	8.88771e-192	4	ACTN4
1.57761e-193	-2.11827	0.121	0.39	3.01245e-189	4	CTSC
9.60816e-187	-2.38838	0.056	0.308	1.83468e-182	4	C1QBP
3.1054e-185	-1.46099	0.237	0.517	5.92977e-181	4	SLC9A3R1
4.50249e-183	-2.43211	0.052	0.299	8.59751e-179	4	RASAL3
6.21843e-183	-3.1008	0.033	0.268	1.18741e-178	4	TNFRSF1B
6.26331e-183	-1.621	0.198	0.473	1.19598e-178	4	GNG2
3.62519e-181	-1.41346	0.759	0.872	6.9223e-177	4	RPS26
1.54985e-179	-1.18436	0.275	0.564	2.95943e-175	4	LRRFIP1
3.28131e-179	-2.06147	0.086	0.342	6.26567e-175	4	TLN1
7.39986e-177	-2.99724	0.04	0.27	1.413e-172	4	TPST2
3.16622e-174	-1.56975	0.151	0.423	6.0459e-170	4	SUN2
1.31665e-173	-3.00173	0.032	0.258	2.51414e-169	4	RAC1
2.37397e-173	-1.47263	0.207	0.48	4.53309e-169	4	IQGAP1
9.42759e-172	-1.97808	0.124	0.377	1.8002e-167	4	SYNE1
4.35292e-170	-1.54004	0.138	0.406	8.3119e-166	4	IL10RA
1.84032e-169	-2.35031	0.057	0.293	3.51409e-165	4	NFATC2
1.11401e-168	-2.13077	0.082	0.325	2.12721e-164	4	CDK2AP2
1.60838e-167	-2.7481	0.064	0.29	3.07119e-163	4	KLRG1
2.89053e-167	-2.65869	0.043	0.268	5.51946e-163	4	ATP2B4
5.75788e-167	-1.49557	0.197	0.457	1.09947e-162	4	SYNE2
1.02426e-161	-1.45086	0.17	0.436	1.95583e-157	4	SMCHD1
1.27516e-161	-2.32197	0.072	0.302	2.43491e-157	4	CD63
2.18155e-161	-1.10614	0.374	0.634	4.16568e-157	4	MSN
5.89633e-159	-1.34344	0.167	0.436	1.1259e-154	4	FKBP8
1.52769e-157	-2.14574	0.105	0.337	2.91712e-153	4	APMAP
3.14037e-157	-2.51756	0.04	0.256	5.99653e-153	4	SDF4
1.25833e-156	-1.8706	0.082	0.319	2.40279e-152	4	H2AFV
3.00423e-156	1.45359	0.29	0.129	5.73658e-152	4	NELL2
7.46913e-156	-2.28016	0.075	0.3	1.42623e-151	4	MIR24-2
1.54217e-155	-1.18296	0.312	0.571	2.94476e-151	4	EZR
8.52464e-152	-1.70605	0.095	0.333	1.62778e-147	4	PTP4A2
1.23713e-151	-1.89471	0.085	0.316	2.3623e-147	4	PDIA6
5.87003e-151	1.39514	0.375	0.209	1.12088e-146	4	MAML2
7.80414e-151	-1.03446	0.356	0.612	1.4902e-146	4	RNF213
8.90286e-151	-1.92444	0.077	0.305	1.7e-146	4	GNAI2
5.53576e-149	-1.38935	0.153	0.406	1.05705e-144	4	SET
1.62278e-148	-1.55428	0.134	0.377	3.0987e-144	4	ITGB7
1.65304e-147	-1.22969	0.222	0.485	3.15647e-143	4	MBP
5.41658e-147	-1.24319	0.206	0.465	1.0343e-142	4	SRRM2
6.99637e-146	-1.12786	0.22	0.487	1.33596e-141	4	MTDH
7.8932e-146	-2.4081	0.056	0.264	1.50721e-141	4	APOBEC3G
8.67354e-145	-1.83847	0.075	0.298	1.65621e-140	4	MZT2A
6.66754e-144	-1.22251	0.249	0.507	1.27317e-139	4	DBI
8.26604e-144	-2.30309	0.047	0.253	1.5784e-139	4	FMNL1
5.99795e-143	-1.42744	0.141	0.385	1.14531e-138	4	FNBP1
2.61695e-141	-2.18065	0.062	0.27	4.99707e-137	4	DIAPH1
5.66785e-141	-1.79403	0.117	0.341	1.08228e-136	4	SPN
1.50941e-140	-1.18784	0.218	0.474	2.88221e-136	4	PGAM1
2.92486e-140	-1.75522	0.112	0.337	5.58503e-136	4	ITGAL
5.50358e-140	-1.60602	0.122	0.351	1.05091e-135	4	GLIPR1
3.24551e-138	-1.41201	0.137	0.375	6.1973e-134	4	SYTL1
1.97469e-136	-1.44136	0.121	0.354	3.77067e-132	4	KTN1
5.91411e-136	-1.24889	0.225	0.471	1.1293e-131	4	C9orf142
6.84869e-136	-1.85326	0.065	0.274	1.30776e-131	4	MAF1
2.87815e-135	1.2211	0.389	0.229	5.49582e-131	4	OXNAD1
8.67169e-135	-1.00897	0.295	0.549	1.65586e-130	4	IDS
1.72156e-134	-1.49277	0.121	0.351	3.28732e-130	4	PRELID1
4.18404e-134	-1.5699	0.125	0.351	7.98943e-130	4	SASH3
1.15886e-133	-1.65951	0.096	0.315	2.21284e-129	4	REEP5
1.20115e-133	1.29454	0.344	0.188	2.2936e-129	4	TRABD2A
3.27061e-133	-1.43781	0.168	0.398	6.24523e-129	4	CD6
1.23259e-132	-1.311	0.2	0.436	2.35362e-128	4	PPP2R5C
2.18646e-132	-1.09167	0.285	0.531	4.17505e-128	4	YWHAQ
1.97394e-130	-1.29929	0.156	0.39	3.76923e-126	4	STK10
1.801e-127	-1.51682	0.128	0.346	3.43901e-123	4	FYN
5.68931e-127	-1.63813	0.086	0.293	1.08637e-122	4	ANXA5
3.77575e-126	-1.25536	0.187	0.42	7.20979e-122	4	MACF1
6.48167e-126	-1.8094	0.069	0.269	1.23768e-121	4	RTN4
6.5509e-126	-1.65554	0.085	0.294	1.25089e-121	4	PPP4C
2.10443e-120	-1.82376	0.077	0.271	4.01841e-116	4	PRKCB
3.58455e-120	-1.27569	0.199	0.421	6.8447e-116	4	REL
1.09641e-119	-1.12032	0.234	0.47	2.09359e-115	4	SQSTM1
3.49361e-119	-1.13024	0.315	0.539	6.67106e-115	4	GSTP1
1.33184e-118	-1.11481	0.197	0.432	2.54315e-114	4	VCP
3.85639e-118	-1.67353	0.081	0.278	7.36377e-114	4	HERPUD2
2.92558e-117	-1.24535	0.156	0.378	5.5864e-113	4	TAP1
4.53273e-117	1.10844	0.392	0.244	8.65524e-113	4	SATB1
5.38107e-117	-1.49833	0.134	0.341	1.02752e-112	4	DOK2
3.24874e-115	-1.58962	0.102	0.301	6.20346e-111	4	B4GALT1
1.48779e-114	-1.59508	0.096	0.293	2.84093e-110	4	VASP
2.06068e-114	-1.52592	0.113	0.315	3.93486e-110	4	ARPC5L
4.82734e-114	1.04506	0.451	0.315	9.21781e-110	4	C6orf48
5.16265e-114	-1.44732	0.106	0.309	9.85808e-110	4	BAX
6.80868e-114	-1.67211	0.075	0.265	1.30012e-109	4	ARL5A
1.38438e-113	-1.4181	0.114	0.318	2.64348e-109	4	ATP6V0B
4.5567e-112	-1.205	0.158	0.375	8.70101e-108	4	CSK
1.32822e-110	-1.39844	0.119	0.32	2.53623e-106	4	JUND
4.425e-108	-1.22604	0.206	0.422	8.44953e-104	4	NEAT1
2.93557e-107	-1.13193	0.18	0.395	5.60547e-103	4	BTN3A2
1.25307e-106	-1.1784	0.146	0.358	2.39274e-102	4	TERF2IP
8.61216e-106	-1.02182	0.208	0.432	1.64449e-101	4	CD47
1.15886e-105	-1.16333	0.153	0.362	2.21284e-101	4	VAMP2
1.23185e-105	-1.48779	0.13	0.324	2.35221e-101	4	HERPUD1
6.54324e-105	-1.29844	0.114	0.311	1.24943e-100	4	RNF149
7.72176e-105	-1.09931	0.173	0.387	1.47447e-100	4	CCDC85B
1.09942e-104	-1.33071	0.185	0.385	2.09934e-100	4	NR4A2
2.11813e-104	-1.07332	0.176	0.39	4.04458e-100	4	TBCB
1.58362e-103	1.15567	0.339	0.203	3.02393e-99	4	IL6ST
1.88324e-103	-1.00774	0.226	0.448	3.59604e-99	4	P4HB
7.03073e-103	-1.4181	0.11	0.298	1.34252e-98	4	PTGER4
1.41979e-102	-1.08811	0.192	0.406	2.71109e-98	4	OSTF1
1.61141e-102	-1.3553	0.107	0.297	3.07699e-98	4	PARP1
1.67863e-101	-1.45214	0.087	0.269	3.20534e-97	4	RBBP6
2.08661e-100	-1.17281	0.147	0.347	3.98439e-96	4	TXN
3.32884e-100	-1.2019	0.146	0.345	6.35642e-96	4	RGS19
5.22517e-100	-1.37198	0.097	0.281	9.97746e-96	4	MZT2B
1.34113e-98	-1.54506	0.078	0.251	2.5609e-94	4	TGFBR2
1.51703e-97	-1.1075	0.168	0.373	2.89676e-93	4	FAM49B
1.68128e-97	-1.26939	0.131	0.322	3.2104e-93	4	DYNLL1
9.42263e-97	1.11682	0.366	0.237	1.79925e-92	4	PCED1B
9.88886e-97	-1.11525	0.149	0.35	1.88828e-92	4	LRP10
2.58437e-95	-1.06552	0.166	0.367	4.93486e-91	4	PPP3CC
8.72048e-95	-1.34435	0.097	0.275	1.66518e-90	4	PNPLA2
2.60432e-94	-1.12439	0.167	0.364	4.97295e-90	4	UTRN
6.27434e-94	-1.25044	0.174	0.363	1.19808e-89	4	MT2A
1.36083e-93	-1.19599	0.146	0.335	2.59851e-89	4	XBP1
1.50672e-93	-1.09994	0.151	0.347	2.87708e-89	4	ACAP2
2.688e-93	-1.10413	0.131	0.323	5.13274e-89	4	SRSF4
3.25056e-93	-1.39046	0.085	0.257	6.20695e-89	4	C1orf86
3.30925e-93	-1.54031	0.093	0.263	6.31901e-89	4	CD82
3.17733e-90	1.31478	0.26	0.144	6.0671e-86	4	C14orf64
4.41581e-90	-1.48398	0.094	0.261	8.43198e-86	4	DIP2A
1.10038e-86	-1.07136	0.15	0.336	2.10117e-82	4	MYCBP2
8.47632e-86	-1.22745	0.288	0.488	1.61855e-81	4	SAT1
1.29472e-85	-1.22609	0.131	0.308	2.47227e-81	4	IDH2
2.1087e-85	-1.19709	0.128	0.305	4.02655e-81	4	FERMT3
3.40171e-85	-1.48435	0.099	0.259	6.49556e-81	4	GBP5
1.14996e-84	-1.04385	0.161	0.348	2.19585e-80	4	EMB
1.29637e-84	-1.02223	0.187	0.374	2.47542e-80	4	OPTN
1.61656e-84	-1.26844	0.094	0.258	3.08682e-80	4	WNK1
1.91576e-84	-1.59022	0.102	0.258	3.65814e-80	4	SAMD3
9.27683e-84	-1.04228	0.175	0.361	1.77141e-79	4	PARP8
5.33253e-83	-1.24045	0.088	0.251	1.01825e-78	4	METTL9
1.08622e-82	-1.22451	0.116	0.285	2.07413e-78	4	MFSD10
3.03557e-82	-1.31052	0.091	0.251	5.79642e-78	4	FBXW5
3.14043e-82	-1.10217	0.14	0.316	5.99665e-78	4	PIM1
1.84863e-81	-1.23502	0.093	0.255	3.52996e-77	4	RTF1
8.00755e-79	-1.21719	0.123	0.286	1.52904e-74	4	ZBTB38
1.04915e-77	-1.20814	0.121	0.283	2.00336e-73	4	RAB7L1
1.42223e-77	-1.23002	0.105	0.262	2.71574e-73	4	RNF19A
7.22101e-76	-1.19769	0.096	0.251	1.37885e-71	4	ZNF800
6.72836e-74	-1.26824	0.106	0.257	1.28478e-69	4	RASSF1
9.33267e-74	1.10915	0.253	0.146	1.78207e-69	4	ACTN1
5.88564e-73	-1.07872	0.153	0.316	1.12386e-68	4	RORA
2.01425e-72	1.07202	0.295	0.188	3.84621e-68	4	SERINC5
1.02519e-71	-1.17393	0.111	0.264	1.95759e-67	4	INPP5D
5.30371e-70	-1.03459	0.377	0.521	1.01274e-65	4	GZMM
2.09045e-69	1.17474	0.262	0.16	3.99171e-65	4	SH3YL1
1.66461e-66	1.05202	0.264	0.161	3.17857e-62	4	FAM118A
6.13746e-65	-1.00722	0.125	0.276	1.17195e-60	4	SEC11C
8.66402e-63	-1.05619	0.108	0.25	1.6544e-58	4	MYLIP
3.08557e-62	-1.08803	0.121	0.262	5.89189e-58	4	PXN
7.80587e-62	-1.06582	0.115	0.255	1.49053e-57	4	PYCARD
5.56448e-56	-1.01465	0.211	0.368	1.06254e-51	4	CTSS
4.18723e-45	-1.01615	0.151	0.274	7.99552e-41	4	NFKBIZ
0	2.35416	0.796	0.162	0	5	CD8A
0	1.50905	0.99	0.364	0	5	CCL5
0	3.07246	0.836	0.229	0	5	DUSP2
0	2.4523	0.716	0.133	0	5	CD8B
0	1.30003	0.926	0.363	0	5	CST7
0	1.23673	0.866	0.323	0	5	GZMA
0	3.00453	0.625	0.095	0	5	GZMK
0	2.34715	0.727	0.198	0	5	CMC1
0	1.05739	0.931	0.426	0	5	CTSW
0	1.83462	0.702	0.244	0	5	KLRG1
0	1.78788	0.589	0.185	0	5	CCL4
0	1.16368	0.874	0.486	0	5	GZMM
0	1.27338	0.581	0.202	0	5	KLRD1
0	1.86073	0.458	0.127	0	5	MATK
0	1.6247	0.987	0.665	0	5	DUSP1
0	2.13116	0.374	0.088	0	5	TIGIT
0	1.13558	0.984	0.718	0	5	ZFP36L2
0	1.00133	0.959	0.702	0	5	HCST
0	2.85049	0.276	0.037	0	5	EOMES
0	2.39	0.273	0.052	0	5	LAG3
1.09581e-273	1.23642	0.649	0.282	2.09245e-269	5	PLEK
1.76985e-262	1.27026	0.662	0.328	3.37953e-258	5	STK17A
1.94785e-243	1.62506	0.488	0.197	3.71942e-239	5	ID2
1.98426e-242	1.27305	0.917	0.765	3.78894e-238	5	JUN
6.23441e-240	1.19777	0.59	0.256	1.19046e-235	5	C12orf75
4.09863e-229	1.65834	0.323	0.096	7.82633e-225	5	TBX21
2.06541e-227	1.43169	0.475	0.19	3.9439e-223	5	EFHD2
3.45608e-225	1.22114	0.623	0.309	6.59939e-221	5	FYN
3.17911e-222	1.2067	0.66	0.349	6.0705e-218	5	NR4A2
9.60635e-219	1.75036	0.291	0.083	1.83433e-214	5	SLAMF7
1.6722e-214	1.03774	0.622	0.299	3.19307e-210	5	APMAP
1.56507e-213	1.40299	0.464	0.187	2.9885e-209	5	LYAR
6.54536e-209	1.31019	0.623	0.329	1.24984e-204	5	MT2A
4.42231e-208	1.0623	0.788	0.515	8.4444e-204	5	IER2
8.99416e-206	1.24526	0.583	0.294	1.71743e-201	5	TGFB1
3.42936e-202	1.57309	0.389	0.149	6.54836e-198	5	DNAJC1
1.05405e-199	1.19132	0.517	0.227	2.01272e-195	5	SAMD3
3.16429e-196	1.48769	0.355	0.122	6.04222e-192	5	S1PR5
1.22508e-191	1.62521	0.326	0.111	2.3393e-187	5	SERTAD1
3.43269e-184	1.73165	0.29	0.094	6.55471e-180	5	LPCAT1
4.57896e-183	1.57726	0.348	0.129	8.74353e-179	5	SH2D1A
7.60499e-180	1.02999	0.629	0.338	1.45217e-175	5	SYNE1
2.8724e-172	1.21324	0.466	0.208	5.48485e-168	5	RUNX3
3.47317e-170	-1.30018	0.491	0.702	6.63202e-166	5	LTB
2.21317e-168	1.27314	0.446	0.202	4.22605e-164	5	FOSB
2.36954e-168	1.69924	0.288	0.099	4.52464e-164	5	FAM173A
3.66881e-164	1.50905	0.272	0.088	7.00558e-160	5	PLA2G16
1.87073e-162	1.38351	0.433	0.201	3.57216e-158	5	SKIL
2.18347e-161	1.07497	0.455	0.199	4.16933e-157	5	STOM
2.89154e-161	1.29553	0.319	0.114	5.5214e-157	5	AOAH
8.08521e-158	-2.94304	0.063	0.344	1.54387e-153	5	MAL
3.28998e-151	1.12317	0.505	0.263	6.28222e-147	5	RASAL3
5.88351e-150	1.19265	0.467	0.23	1.12346e-145	5	RASSF1
3.63099e-147	1.07898	0.532	0.283	6.93338e-143	5	ARPC5L
1.36211e-143	1.34558	0.367	0.161	2.60095e-139	5	C20orf24
1.20029e-142	-1.06684	0.37	0.654	2.29195e-138	5	RPS4Y1
3.48282e-139	1.34929	0.363	0.161	6.65045e-135	5	CMTM3
2.00678e-137	1.16992	0.345	0.138	3.83194e-133	5	FCRL6
3.85644e-130	1.26357	0.263	0.093	7.36387e-126	5	PTGDR
1.16718e-125	1.42408	0.288	0.114	2.22873e-121	5	ABHD17A
3.88796e-125	1.02571	0.429	0.21	7.42406e-121	5	SH2D2A
2.59273e-121	-2.34833	0.085	0.324	4.95082e-117	5	C1orf162
4.67422e-116	1.06529	0.403	0.198	8.92542e-112	5	FAM46C
1.24111e-113	-2.06031	0.133	0.366	2.3699e-109	5	CCR7
1.46614e-113	1.04406	0.43	0.227	2.79959e-109	5	RAC1
3.73632e-112	1.29474	0.336	0.157	7.1345e-108	5	PITPNC1
7.4506e-109	1.16868	0.367	0.178	1.42269e-104	5	TSEN54
4.13062e-108	-1.17337	0.3	0.54	7.88742e-104	5	SELL
6.02792e-108	1.09385	0.31	0.133	1.15103e-103	5	GABARAPL1
1.11637e-107	1.02202	0.421	0.224	2.13171e-103	5	FMNL1
9.23229e-104	-1.14808	0.952	0.791	1.76291e-99	5	CD74
2.06122e-103	1.25889	0.283	0.123	3.9359e-99	5	SIPA1
7.41053e-102	1.10366	0.364	0.182	1.41504e-97	5	CSRNP1
2.4245e-101	1.13384	0.358	0.18	4.62958e-97	5	CDK17
3.7634e-99	1.01807	0.373	0.191	7.18621e-95	5	RELB
9.28531e-99	1.19386	0.312	0.144	1.77303e-94	5	RAB27A
1.89902e-95	1.13219	0.322	0.155	3.62617e-91	5	NIN
1.75032e-94	1.23735	0.269	0.118	3.34224e-90	5	ATP8A1
7.19311e-90	1.15152	0.331	0.168	1.37353e-85	5	CDKN2D
1.03834e-87	1.09102	0.321	0.158	1.98272e-83	5	LYST
1.36418e-84	1.01254	0.31	0.151	2.60491e-80	5	ARAP2
2.39233e-84	1.02103	0.281	0.129	4.56816e-80	5	TTC38
1.96871e-83	1.01937	0.293	0.139	3.75925e-79	5	RALGDS
3.20548e-78	1.07144	0.274	0.131	6.12087e-74	5	CISD3
1.41593e-75	-1.62628	0.155	0.337	2.70372e-71	5	LEF1
1.59553e-74	-1.03869	0.396	0.555	3.04666e-70	5	NOSIP
1.79236e-72	-1.0026	0.347	0.515	3.42252e-68	5	RNASET2
1.52556e-70	-1.63011	0.157	0.33	2.91306e-66	5	PRKCQ-AS1
3.56322e-67	1.02998	0.332	0.19	6.80397e-63	5	PDLIM2
2.44723e-65	1.0806	0.256	0.13	4.67299e-61	5	C4orf48
9.88645e-65	1.0216	0.27	0.138	1.88782e-60	5	RALGAPA1
3.38397e-48	-1.33204	0.177	0.317	6.46168e-44	5	AQP3
1.42297e-41	-1.02873	0.149	0.284	2.71715e-37	5	RCAN3
6.6502e-30	-1.22077	0.149	0.251	1.26986e-25	5	SNX2
7.00671e-30	-1.12426	0.15	0.255	1.33793e-25	5	CD82
0	1.81831	0.948	0.216	0	6	FGFBP2
0	2.10999	0.992	0.261	0	6	GZMH
0	1.5027	0.918	0.224	0	6	GNLY
0	1.44966	0.957	0.291	0	6	PRF1
0	1.45185	0.891	0.232	0	6	GZMB
0	1.42188	1	0.342	0	6	NKG7
0	1.5669	1	0.367	0	6	CCL5
0	1.32607	0.992	0.363	0	6	CST7
0	1.51189	0.945	0.322	0	6	GZMA
0	-3.97611	0.173	0.718	0	6	LTB
0	1.7752	0.692	0.173	0	6	GPR56
0	1.80508	0.754	0.244	0	6	KLRG1
0	1.85209	0.745	0.25	0	6	C12orf75
0	1.52622	0.77	0.278	0	6	PLEK
0	1.6046	0.82	0.335	0	6	LGALS1
0	2.31443	0.643	0.174	0	6	CD8A
0	-3.5152	0.089	0.55	0	6	SELL
0	1.39597	0.715	0.254	0	6	ZEB2
0	1.89102	0.633	0.183	0	6	EFHD2
0	1.20112	0.633	0.185	0	6	CCL4
0	1.33352	0.635	0.202	0	6	KLRD1
0	1.52005	0.813	0.38	0	6	ITGB1
0	1.20805	0.658	0.233	0	6	HOPX
0	2.05152	0.536	0.122	0	6	CX3CR1
0	1.85641	0.583	0.169	0	6	TGFBR3
0	1.85164	0.535	0.129	0	6	FCRL6
0	2.44564	0.492	0.088	0	6	TBX21
0	1.6544	0.528	0.129	0	6	PRSS23
0	1.37847	0.744	0.346	0	6	CTSC
0	1.52579	0.513	0.148	0	6	CD8B
0	1.67662	0.59	0.227	0	6	APOBEC3G
0	1.67602	0.468	0.117	0	6	S1PR5
0	1.8806	0.452	0.112	0	6	C1orf21
0	2.4081	0.395	0.058	0	6	ZNF683
0	1.17026	0.925	0.597	0	6	FLNA
0	1.7672	0.454	0.129	0	6	MATK
0	1.92199	0.47	0.146	0	6	DNAJC1
0	1.14836	0.932	0.624	0	6	CYBA
0	2.99202	0.284	0.035	0	6	ASCL2
0	2.66535	0.291	0.048	0	6	PTMS
0	1.27828	0.999	0.773	0	6	S100A4
0	1.04158	1	0.94	0	6	SH3BGRL3
0	1.26056	1	0.978	0	6	HLA-C
1.49525e-298	1.95982	0.339	0.082	2.85519e-294	6	ADRB2
1.70513e-292	1.36464	0.722	0.359	3.25595e-288	6	CD6
4.30409e-289	1.26286	0.709	0.335	8.21866e-285	6	SYNE1
4.63347e-289	2.14014	0.313	0.075	8.84761e-285	6	AC092580.4
1.07293e-264	2.08584	0.296	0.071	2.04876e-260	6	MYBL1
1.40266e-257	1.30159	0.607	0.257	2.67837e-253	6	MYO1F
2.25729e-255	1.85424	0.329	0.087	4.3103e-251	6	MIR4435-1HG
2.09066e-254	1.35926	0.571	0.233	3.99212e-250	6	TPST2
5.3677e-248	1.31482	0.565	0.227	1.02496e-243	6	SAMD3
2.75103e-246	1.48669	0.545	0.23	5.25309e-242	6	DIP2A
6.47652e-246	1.94749	0.331	0.093	1.23669e-241	6	LPCAT1
6.17978e-244	1.09138	0.796	0.476	1.18003e-239	6	SLC9A3R1
1.06499e-241	-1.39608	0.794	0.898	2.03359e-237	6	JUNB
4.28781e-227	-3.50519	0.071	0.45	8.18757e-223	6	TCF7
8.74769e-225	-2.23638	0.376	0.687	1.67037e-220	6	FOS
1.30282e-224	1.2289	0.627	0.301	2.48774e-220	6	ITGAL
7.17829e-222	-7.1157	0.005	0.372	1.37069e-217	6	CCR7
2.09486e-219	1.2894	0.638	0.328	4.00013e-215	6	ZYX
1.20329e-218	1.20067	0.625	0.305	2.29768e-214	6	SPN
1.35927e-218	1.59056	0.406	0.141	2.59552e-214	6	LINC00152
7.62469e-214	1.33941	0.6	0.295	1.45593e-209	6	KLF3
2.16248e-210	1.80836	0.293	0.082	4.12925e-206	6	LILRB1
3.09113e-205	1.0279	0.775	0.495	5.90252e-201	6	YWHAQ
2.0082e-204	1.4511	0.52	0.232	3.83466e-200	6	TNFRSF1B
4.82451e-204	1.60364	0.365	0.125	9.2124e-200	6	VCL
1.28035e-203	1.32044	0.527	0.229	2.44482e-199	6	GBP5
1.61328e-203	1.04649	0.766	0.462	3.08056e-199	6	CD2
1.21414e-200	-4.07446	0.029	0.379	2.3184e-196	6	CD27
6.13996e-200	-6.55945	0.005	0.346	1.17242e-195	6	MAL
3.19316e-198	1.36521	0.462	0.184	6.09734e-194	6	CHST12
2.99113e-197	1.42009	0.474	0.196	5.71156e-193	6	SYTL3
2.85799e-196	1.38494	0.518	0.237	5.45734e-192	6	DIAPH1
4.11837e-194	1.24211	0.377	0.125	7.86402e-190	6	TTC38
5.16822e-193	1.64273	0.39	0.146	9.86871e-189	6	PATL2
2.07729e-191	1.08239	0.685	0.385	3.96658e-187	6	MYO1G
1.16326e-189	1.60019	0.294	0.087	2.22125e-185	6	ITGAM
3.33076e-188	1.25877	0.52	0.234	6.36009e-184	6	ATP2B4
1.4324e-186	1.41548	0.465	0.202	2.73517e-182	6	THEMIS
1.08227e-177	1.4917	0.404	0.16	2.06659e-173	6	CD320
1.42181e-177	1.37095	0.364	0.128	2.71495e-173	6	ABI3
1.69864e-176	1.18023	0.617	0.342	3.24355e-172	6	ITGB7
2.75085e-175	-1.17801	0.672	0.783	5.25276e-171	6	LDHB
5.64594e-174	1.53516	0.395	0.161	1.07809e-169	6	C20orf24
9.062e-174	1.19666	0.572	0.296	1.73039e-169	6	TGFB1
8.41309e-173	1.182	0.53	0.253	1.60648e-168	6	ACTN4
6.90546e-172	1.16624	0.471	0.199	1.3186e-167	6	STOM
1.67157e-171	1.25614	0.526	0.259	3.19187e-167	6	NFATC2
4.71536e-171	1.24397	0.498	0.229	9.00398e-167	6	RASSF1
3.19436e-170	-1.6213	0.34	0.619	6.09962e-166	6	IL7R
9.68759e-168	1.09164	0.638	0.364	1.84984e-163	6	CAST
3.00972e-167	1.14538	0.584	0.31	5.74705e-163	6	DSTN
3.68244e-160	-3.66765	0.043	0.342	7.03162e-156	6	LEF1
2.76908e-159	1.06647	0.614	0.342	5.28755e-155	6	CAPN2
9.57156e-159	1.54733	0.272	0.085	1.82769e-154	6	SLAMF7
3.67992e-157	1.239	0.465	0.209	7.02681e-153	6	SH2D2A
1.61151e-154	1.61366	0.343	0.136	3.07717e-150	6	VPS26B
1.19383e-151	1.19007	0.514	0.264	2.27962e-147	6	RASAL3
1.26493e-149	-4.69307	0.013	0.29	2.41539e-145	6	RCAN3
1.60134e-144	-1.77256	0.312	0.558	3.05777e-140	6	NOSIP
1.35276e-142	-3.53525	0.046	0.323	2.58309e-138	6	AQP3
2.50903e-142	1.50275	0.358	0.151	4.79099e-138	6	SSBP4
2.09486e-131	-1.62876	0.238	0.522	4.00013e-127	6	BTG2
3.46158e-130	1.09274	0.443	0.209	6.60989e-126	6	PYHIN1
1.09367e-129	1.53277	0.253	0.086	2.08836e-125	6	SYTL2
1.19355e-129	1.07911	0.534	0.301	2.27909e-125	6	PTP4A2
4.74433e-127	1.07743	0.496	0.26	9.0593e-123	6	ZBTB38
6.8167e-125	1.16712	0.411	0.192	1.30165e-120	6	LYAR
5.36719e-124	1.07234	0.577	0.352	1.02486e-119	6	ALOX5AP
1.0432e-121	1.1132	0.489	0.263	1.99199e-117	6	ANXA5
1.03846e-120	1.22925	0.334	0.139	1.98294e-116	6	GNPTAB
1.09048e-119	-1.38751	0.311	0.564	2.08227e-115	6	FAIM3
1.24171e-118	-1.04877	0.639	0.784	2.37104e-114	6	CD69
1.5525e-118	1.09265	0.432	0.212	2.96449e-114	6	RUNX3
2.04982e-117	1.45088	0.303	0.127	3.91414e-113	6	RAP2B
2.71666e-117	-2.51363	0.071	0.324	5.18746e-113	6	GPR183
3.98103e-117	1.33007	0.354	0.162	7.60178e-113	6	CMTM3
3.69533e-116	1.38138	0.289	0.115	7.05624e-112	6	ABHD17A
7.70003e-116	1.21692	0.403	0.199	1.47032e-111	6	TMX4
7.2958e-115	1.10977	0.449	0.241	1.39313e-110	6	LAMP1
1.44022e-113	1.06621	0.456	0.238	2.7501e-109	6	PXN
6.63654e-113	1.1955	0.38	0.178	1.26725e-108	6	TSEN54
1.53911e-109	1.03858	0.496	0.282	2.93892e-105	6	RNF149
7.33437e-108	1.05027	0.479	0.269	1.4005e-103	6	ARF6
1.1777e-107	-1.27752	0.314	0.555	2.24883e-103	6	FOXP1
2.97373e-107	1.21007	0.329	0.144	5.67833e-103	6	RAB27A
7.51299e-107	1.1321	0.421	0.221	1.43461e-102	6	CCDC88C
9.86384e-107	1.35252	0.302	0.129	1.8835e-102	6	FAM129A
3.86226e-106	1.04473	0.429	0.222	7.37499e-102	6	PTPN4
1.05981e-105	1.22315	0.319	0.139	2.02371e-101	6	RALGDS
1.13069e-105	1.29072	0.3	0.126	2.15906e-101	6	PTPN22
1.25652e-103	-1.85747	0.147	0.388	2.39933e-99	6	PIM2
5.82205e-101	-1.34236	0.292	0.521	1.11172e-96	6	PIK3IP1
5.7752e-99	1.11391	0.399	0.212	1.10277e-94	6	TMEM160
1.01797e-97	1.004	0.401	0.204	1.94381e-93	6	ADAM8
4.37246e-97	1.25462	0.297	0.131	8.34922e-93	6	CISD3
5.02716e-97	1.39649	0.288	0.129	9.59937e-93	6	C4orf48
1.49973e-96	-1.29343	0.329	0.536	2.86374e-92	6	LEPROTL1
1.51657e-95	1.21134	0.323	0.151	2.89589e-91	6	ARAP2
8.54222e-95	1.31451	0.272	0.116	1.63114e-90	6	BATF
5.97116e-91	1.11338	0.374	0.198	1.14019e-86	6	STUB1
2.34955e-89	1.0224	0.362	0.182	4.48647e-85	6	CDC42EP3
3.6472e-89	1.19975	0.332	0.164	6.96433e-85	6	IQGAP2
1.95853e-88	-1.46452	0.188	0.412	3.73982e-84	6	ABLIM1
7.34577e-87	-1.09114	0.343	0.554	1.40268e-82	6	RHOH
4.85776e-86	-2.49801	0.059	0.259	9.27589e-82	6	CD82
4.12416e-84	1.13512	0.301	0.145	7.87508e-80	6	PTPN18
3.70819e-81	1.07776	0.331	0.166	7.08078e-77	6	TSPAN32
4.36493e-81	1.07581	0.372	0.201	8.33483e-77	6	RNF166
2.48444e-80	1.16107	0.313	0.157	4.74404e-76	6	MMP24-AS1
1.31707e-79	-1.92136	0.132	0.331	2.51494e-75	6	PRKCQ-AS1
7.2173e-77	1.23994	0.268	0.126	1.37814e-72	6	PTPRA
4.71855e-76	-1.81433	0.104	0.299	9.01007e-72	6	DGKA
1.99537e-74	1.1443	0.297	0.15	3.81017e-70	6	MAP7D1
2.37602e-74	1.04049	0.307	0.151	4.53702e-70	6	SLA2
1.11195e-70	-1.5906	0.129	0.321	2.12327e-66	6	C1orf162
9.67304e-69	1.05241	0.277	0.135	1.84707e-64	6	GPR65
2.18942e-68	1.07616	0.308	0.164	4.1807e-64	6	CLTB
2.39221e-67	1.12702	0.3	0.159	4.56793e-63	6	GOLPH3
3.72606e-67	1.07093	0.334	0.186	7.11491e-63	6	SIT1
2.68913e-66	-1.04876	0.311	0.491	5.13489e-62	6	TMEM123
2.76455e-66	-1.111	0.281	0.466	5.2789e-62	6	PLP2
7.47888e-66	-1.27534	0.222	0.409	1.42809e-61	6	CD55
2.81156e-65	-1.07842	0.702	0.76	5.36867e-61	6	ZFP36
6.99811e-65	-1.4189	0.19	0.372	1.33629e-60	6	CAMK4
3.49686e-62	1.10328	0.284	0.149	6.67725e-58	6	BLOC1S1
1.06252e-61	1.06858	0.281	0.148	2.02888e-57	6	CLSTN1
2.81425e-59	1.01804	0.303	0.167	5.3738e-55	6	CTDSP1
3.11582e-59	1.01756	0.283	0.153	5.94965e-55	6	RCN2
9.16455e-57	-1.64626	0.09	0.252	1.74997e-52	6	SYPL1
4.75706e-53	-1.23621	0.17	0.336	9.0836e-49	6	C6orf48
5.89175e-53	-1.46187	0.107	0.265	1.12503e-48	6	SATB1
1.2081e-52	1.00038	0.301	0.177	2.30687e-48	6	GLUD1
1.10476e-50	-1.30336	0.129	0.288	2.10954e-46	6	LDLRAP1
3.63886e-43	-1.43103	0.165	0.307	6.94841e-39	6	COTL1
3.92984e-40	-1.284	0.131	0.266	7.50404e-36	6	AL592284.1
2.14457e-39	-1.1617	0.133	0.27	4.09505e-35	6	CORO1B
3.60474e-31	-1.176	0.15	0.269	6.88326e-27	6	NFKBIZ
4.04528e-29	-1.00356	0.259	0.373	7.72447e-25	6	NR4A2
1.96532e-22	-1.0766	0.156	0.25	3.75279e-18	6	SNX2
0	3.6167	0.973	0.101	0	7	TYROBP
0	3.10707	0.984	0.227	0	7	GZMB
0	3.07283	0.891	0.149	0	7	FCGR3A
0	3.03686	0.958	0.216	0	7	FGFBP2
0	3.80671	0.869	0.161	0	7	SPON2
0	3.92212	0.74	0.048	0	7	FCER1G
0	2.85474	0.913	0.224	0	7	GNLY
0	2.97852	0.977	0.29	0	7	PRF1
0	2.54778	1	0.342	0	7	NKG7
0	2.62728	0.845	0.19	0	7	KLRD1
0	1.91697	0.917	0.265	0	7	GZMH
0	-4.38464	0.085	0.722	0	7	LTB
0	2.44945	0.995	0.363	0	7	CST7
0	2.27363	0.952	0.322	0	7	GZMA
0	-2.67024	0.108	0.711	0	7	CD3D
0	3.76714	0.65	0.066	0	7	KLRF1
0	-4.49887	0.052	0.634	0	7	IL7R
0	3.60175	0.688	0.111	0	7	CLIC3
0	2.6189	0.797	0.226	0	7	HOPX
0	2.62942	0.737	0.171	0	7	GPR56
0	2.49635	0.989	0.426	0	7	CTSW
0	4.99276	0.583	0.025	0	7	SH2D1B
0	2.26581	0.798	0.25	0	7	KLRB1
0	1.85039	0.918	0.372	0	7	CCL5
0	3.03434	0.649	0.122	0	7	PRSS23
0	-2.48043	0.099	0.603	0	7	CD3G
0	-3.1679	0.309	0.806	0	7	BTG1
0	3.01433	0.606	0.126	0	7	RHOC
0	-2.64057	0.216	0.687	0	7	PNRC1
0	2.05294	0.724	0.254	0	7	ZEB2
0	-2.96663	0.291	0.757	0	7	ZFP36L2
0	2.22658	0.757	0.293	0	7	APMAP
0	-2.1445	0.271	0.735	0	7	GLTSCR2
0	2.33784	0.926	0.487	0	7	CD247
0	2.94204	0.538	0.104	0	7	AOAH
0	2.79566	0.541	0.116	0	7	TTC38
0	2.46729	0.626	0.201	0	7	IL2RB
0	2.09859	0.631	0.207	0	7	CMC1
0	-2.85539	0.305	0.704	0	7	DUSP1
0	2.11796	0.776	0.384	0	7	CTSD
0	2.17988	0.647	0.262	0	7	CD63
0	-1.32767	0.552	0.936	0	7	CD52
0	2.39901	0.514	0.131	0	7	FCRL6
0	1.70691	0.867	0.489	0	7	GZMM
0	2.7975	0.487	0.114	0	7	NCR3
0	2.95953	0.454	0.084	0	7	PTGDR
0	1.81007	0.555	0.19	0	7	CCL4
0	1.94876	0.584	0.232	0	7	TPST2
0	2.13715	0.494	0.155	0	7	FGR
0	1.71886	0.837	0.502	0	7	GSTP1
0	1.70466	0.764	0.432	0	7	GNG2
0	2.31132	0.438	0.113	0	7	C1orf21
0	-2.67196	0.636	0.955	0	7	RPS2
0	2.24325	0.436	0.119	0	7	S1PR5
0	2.09998	0.437	0.128	0	7	CX3CR1
0	1.44913	0.91	0.605	0	7	SRGN
0	1.80931	0.892	0.589	0	7	CD7
0	3.15969	0.36	0.057	0	7	SYNGR1
0	2.39992	0.402	0.107	0	7	CD300A
0	1.74107	0.971	0.701	0	7	ITGB2
0	3.0451	0.315	0.046	0	7	KLRC3
0	1.58021	0.921	0.655	0	7	LITAF
0	2.63352	0.35	0.084	0	7	ITGAM
0	3.45276	0.3	0.036	0	7	NCR1
0	3.69813	0.315	0.053	0	7	PTGDS
0	3.01838	0.294	0.051	0	7	DTHD1
0	2.87827	0.316	0.074	0	7	GK5
0	1.36501	0.939	0.705	0	7	HCST
0	3.34789	0.269	0.037	0	7	CD160
0	1.42707	0.831	0.599	0	7	MSN
0	1.38519	0.82	0.593	0	7	RAP1B
0	3.65544	0.254	0.029	0	7	ITGAX
0	1.1377	0.933	0.73	0	7	CD99
0	-1.11952	0.773	0.943	0	7	RPL38
0	-1.05339	0.804	0.956	0	7	EEF1G
0	1.17883	0.95	0.816	0	7	ARPC2
0	1.29747	0.966	0.834	0	7	IFITM2
0	-1.42782	0.862	0.971	0	7	RPS29
0	-1.05973	0.871	0.972	0	7	RPL13A
0	-1.08001	0.894	0.976	0	7	EEF1B2
0	1.11609	0.99	0.944	0	7	CFL1
0	-1.17488	0.95	0.99	0	7	RPL36
0	-1.34778	0.955	0.992	0	7	RPS21
0	1.09804	0.997	0.975	0	7	PFN1
0	-1.03539	0.981	0.994	0	7	RPL37
0	-1.37512	0.986	0.996	0	7	RPL39
0	-1.07574	0.985	0.995	0	7	RPS13
0	-1.0387	0.987	0.995	0	7	RPS18
0	-1.04178	0.99	0.996	0	7	RPL34
0	-1.01615	0.99	0.996	0	7	RPS10
0	-1.15795	0.992	0.997	0	7	RPS27
0	-1.06375	0.99	0.995	0	7	RPS28
0	-1.1076	0.994	0.997	0	7	RPL32
0	-1.0002	0.993	0.996	0	7	RPS3A
0	-1.00687	0.995	0.998	0	7	RPL30
0	-1.00647	0.992	0.995	0	7	RPL18A
0	-1.17473	0.995	0.997	0	7	RPS8
0	-1.13176	0.996	0.997	0	7	RPS12
2.40841e-306	1.51947	0.649	0.285	4.59886e-302	7	PLEK
9.27415e-293	2.07428	0.577	0.264	1.7709e-288	7	MIR24-2
5.25699e-289	1.22147	0.857	0.601	1.00382e-284	7	FLNA
2.9864e-287	2.58776	0.299	0.072	5.70253e-283	7	CD244
1.40273e-280	1.59291	0.654	0.338	2.67851e-276	7	SYNE1
9.97426e-276	2.30336	0.366	0.111	1.90458e-271	7	CEP78
4.63647e-273	-2.19938	0.207	0.633	8.85333e-269	7	YBX1
2.54431e-272	1.07409	0.886	0.769	4.85836e-268	7	UBB
2.827e-272	-1.60301	0.353	0.759	5.39816e-268	7	RPL36A
5.20247e-272	1.23751	0.855	0.682	9.93411e-268	7	LCP1
4.24953e-271	-1.53354	0.458	0.795	8.11448e-267	7	LDHB
1.07411e-268	1.28422	0.795	0.587	2.05102e-264	7	BIN2
1.80157e-263	1.51554	0.659	0.351	3.44011e-259	7	CTSC
1.35031e-261	1.3514	0.776	0.581	2.57841e-257	7	PDIA3
2.60315e-261	1.43369	0.715	0.472	4.97071e-257	7	DBI
2.67641e-261	1.73828	0.56	0.259	5.11061e-257	7	MYO1F
2.40735e-252	2.2651	0.366	0.119	4.59683e-248	7	MCTP2
1.72453e-248	1.45194	0.693	0.443	3.29299e-244	7	IQGAP1
1.7805e-247	1.07317	0.87	0.67	3.39986e-243	7	CLIC1
7.85774e-244	-3.87209	0.048	0.451	1.50044e-239	7	TCF7
1.51693e-238	2.09168	0.376	0.128	2.89658e-234	7	ABI3
2.99559e-236	-2.23061	0.131	0.547	5.72007e-232	7	SELL
8.6408e-235	1.72268	0.581	0.315	1.64996e-230	7	MAPRE2
1.13823e-230	2.1409	0.308	0.089	2.17344e-226	7	LAT2
1.20757e-226	1.47719	0.65	0.406	2.30585e-222	7	DHRS7
4.55159e-225	-3.18458	0.052	0.445	8.69126e-221	7	ATP5D
2.40323e-222	1.11577	0.791	0.611	4.58897e-218	7	PPP1CA
7.68285e-222	1.86005	0.475	0.209	1.46704e-217	7	SH2D2A
3.96461e-220	1.23477	0.805	0.656	7.57041e-216	7	CALR
4.60346e-220	-4.23389	0.031	0.404	8.79031e-216	7	CD5
5.1845e-217	1.33024	0.754	0.568	9.8998e-213	7	HSPA5
3.05916e-215	2.2892	0.273	0.075	5.84147e-211	7	F2R
2.7741e-213	1.65809	0.534	0.258	5.29715e-209	7	BHLHE40
6.53129e-209	-1.17157	0.478	0.802	1.24715e-204	7	RPS20
5.39726e-203	2.31397	0.265	0.074	1.03061e-198	7	IFNG
7.21924e-200	-1.19427	0.442	0.809	1.37851e-195	7	CXCR4
3.83314e-199	-3.19704	0.045	0.407	7.31937e-195	7	CCDC109B
1.4189e-197	-4.06548	0.032	0.379	2.7094e-193	7	CD27
1.19902e-196	1.47992	0.6	0.376	2.28953e-192	7	OSTF1
3.39919e-196	1.34999	0.64	0.345	6.49075e-192	7	LGALS1
1.23729e-195	1.20466	0.706	0.481	2.36261e-191	7	SLC9A3R1
1.72645e-195	-3.93648	0.035	0.381	3.29666e-191	7	CAMK4
5.28636e-194	-4.41117	0.03	0.37	1.00943e-189	7	CCR7
5.38963e-192	1.99937	0.378	0.151	1.02915e-187	7	TFDP2
1.37877e-190	1.47454	0.596	0.359	2.63276e-186	7	PLAC8
1.71567e-184	1.42067	0.525	0.262	3.27608e-180	7	C12orf75
1.25419e-178	1.35503	0.619	0.415	2.39488e-174	7	BSG
4.35038e-178	1.63073	0.438	0.201	8.30706e-174	7	STOM
1.11085e-176	1.56842	0.525	0.292	2.12116e-172	7	CDK2AP2
1.95475e-176	-4.36505	0.026	0.344	3.73259e-172	7	MAL
1.19713e-175	-2.96982	0.062	0.395	2.28592e-171	7	CD6
1.65197e-174	-4.49417	0.028	0.343	3.15443e-170	7	LEF1
9.42778e-173	-2.08455	0.126	0.475	1.80024e-168	7	PLP2
6.77239e-172	1.51197	0.478	0.231	1.29319e-167	7	SAMD3
1.37947e-171	-6.02243	0.008	0.316	2.63411e-167	7	COTL1
3.84311e-171	1.70643	0.44	0.21	7.33842e-167	7	PYHIN1
4.29278e-170	-1.86469	0.146	0.5	8.19705e-166	7	TMEM123
3.19806e-168	1.7331	0.41	0.187	6.1067e-164	7	CHST12
6.65244e-167	1.22336	0.648	0.452	1.27028e-162	7	ZAP70
3.06361e-166	1.5775	0.409	0.179	5.84997e-162	7	TGFBR3
4.7559e-164	1.45905	0.541	0.32	9.08138e-160	7	SASH3
4.39111e-162	1.83292	0.344	0.139	8.38483e-158	7	GNPTAB
1.19237e-161	1.2954	0.6	0.397	2.27683e-157	7	CFLAR
3.38791e-160	1.42451	0.293	0.104	6.46922e-156	7	IFITM3
4.36277e-158	-1.05533	0.43	0.755	8.3307e-154	7	EIF3E
1.23109e-157	-1.95277	0.137	0.468	2.35077e-153	7	FLT3LG
3.85211e-157	-3.88728	0.031	0.326	7.35561e-153	7	GPR183
4.31581e-157	1.42727	0.53	0.306	8.24104e-153	7	ITGAL
2.40005e-156	-2.59743	0.051	0.364	4.5829e-152	7	KRT10
1.51987e-152	1.14468	0.667	0.517	2.90218e-148	7	NDUFB2
4.22398e-152	-2.79464	0.058	0.363	8.06569e-148	7	STK17A
1.27896e-151	1.37609	0.53	0.311	2.44218e-147	7	DOK2
1.52267e-151	1.64113	0.414	0.199	2.90755e-147	7	SYTL3
2.30412e-150	-3.66231	0.035	0.323	4.39972e-146	7	AQP3
3.43636e-150	1.34133	0.568	0.381	6.56174e-146	7	NDUFB7
6.47224e-150	2.04201	0.261	0.089	1.23587e-145	7	PLA2G16
2.25878e-149	1.38403	0.527	0.31	4.31314e-145	7	SPN
2.66468e-149	1.02549	0.72	0.575	5.08822e-145	7	TPI1
4.38732e-147	1.32698	0.574	0.396	8.37759e-143	7	PRDX5
5.57797e-146	-4.89367	0.016	0.29	1.06511e-141	7	RCAN3
1.79422e-144	1.21611	0.641	0.47	3.42605e-140	7	SELPLG
2.43665e-142	-4.12966	0.024	0.296	4.65279e-138	7	INPP4B
1.26709e-141	1.06208	0.665	0.478	2.41952e-137	7	CD97
1.19682e-140	-1.24292	0.211	0.554	2.28532e-136	7	SPOCK2
5.93965e-139	-1.14738	0.337	0.659	1.13418e-134	7	DNAJB1
1.72843e-138	1.04829	0.703	0.575	3.30043e-134	7	CD53
1.13103e-136	1.16586	0.603	0.425	2.15971e-132	7	PPP1R18
1.7268e-133	-5.7563	0.004	0.256	3.29733e-129	7	CHCHD10
3.64345e-133	-1.44381	0.188	0.511	6.95717e-129	7	SNHG8
7.8078e-132	-1.22708	0.252	0.577	1.4909e-127	7	C19orf43
1.32747e-131	1.40741	0.482	0.287	2.5348e-127	7	ARPC5L
2.51191e-129	1.13106	0.61	0.44	4.79649e-125	7	C9orf142
2.51394e-129	1.73628	0.343	0.16	4.80037e-125	7	AGTRAP
2.82092e-128	-2.61348	0.063	0.334	5.38654e-124	7	PRKCQ-AS1
5.30811e-127	1.68422	0.363	0.176	1.01358e-122	7	TXK
1.68561e-124	1.59195	0.393	0.204	3.21867e-120	7	ADAM8
3.43999e-124	-2.28768	0.067	0.339	6.56865e-120	7	PSIP1
1.445e-123	-1.53445	0.164	0.466	2.75923e-119	7	RGS10
9.10056e-123	-4.11326	0.018	0.261	1.73775e-118	7	CD82
1.64759e-121	1.72367	0.341	0.162	3.14607e-117	7	G6PD
4.27963e-121	1.41996	0.432	0.239	8.17196e-117	7	ATP2B4
2.51053e-120	1.51355	0.401	0.213	4.79386e-116	7	RUNX3
6.22931e-120	1.33435	0.506	0.325	1.18949e-115	7	ARHGAP9
2.61159e-118	-2.58176	0.044	0.299	4.98684e-114	7	C1QBP
3.30593e-117	-1.41833	0.278	0.56	6.31267e-113	7	NOSIP
2.60251e-116	1.83782	0.29	0.126	4.96949e-112	7	LAIR1
1.32503e-115	-1.56783	0.139	0.428	2.53014e-111	7	SMCHD1
8.78919e-115	-3.7013	0.037	0.276	1.67829e-110	7	DUSP2
7.66682e-113	1.73048	0.307	0.141	1.46398e-108	7	JAZF1
7.10128e-112	-2.07808	0.07	0.327	1.35599e-107	7	KHDRBS1
3.29695e-111	1.0694	0.591	0.445	6.29552e-107	7	PGAM1
3.73723e-111	1.36247	0.441	0.258	7.13625e-107	7	ACTN4
3.47173e-108	-1.23498	0.228	0.52	6.62927e-104	7	RNASET2
7.22012e-106	-2.32982	0.061	0.301	1.37868e-101	7	DGKA
2.46493e-105	-2.58228	0.043	0.275	4.70678e-101	7	CITED2
2.17872e-104	1.19045	0.527	0.355	4.16026e-100	7	ALOX5AP
6.29777e-104	1.00189	0.615	0.485	1.20256e-99	7	CDC42SE1
6.1746e-103	-1.80847	0.102	0.357	1.17904e-98	7	ZYX
2.64165e-102	1.1114	0.552	0.398	5.04423e-98	7	PRKCH
2.04486e-100	-1.48747	0.13	0.391	3.90465e-96	7	TC2N
5.09519e-98	-1.45965	0.135	0.396	9.72926e-94	7	SFPQ
4.16192e-95	-2.46244	0.04	0.255	7.94719e-91	7	SYPL1
7.40802e-94	-2.02851	0.065	0.291	1.41456e-89	7	LDLRAP1
8.52789e-92	1.52699	0.333	0.176	1.6284e-87	7	RAB37
1.31662e-91	-1.88613	0.066	0.29	2.51408e-87	7	MZT2A
2.56554e-90	-2.49863	0.047	0.254	4.8989e-86	7	OXNAD1
9.22154e-90	1.31847	0.337	0.175	1.76085e-85	7	MTSS1
1.59335e-89	-2.13868	0.054	0.268	3.04249e-85	7	R3HDM4
4.00646e-89	1.29835	0.417	0.26	7.65034e-85	7	RAB7L1
1.68829e-88	1.46527	0.341	0.187	3.2238e-84	7	MRPL10
7.10647e-88	1.17412	0.464	0.312	1.35698e-83	7	TLN1
7.43665e-88	1.06807	0.518	0.385	1.42003e-83	7	HMGN3
1.16683e-87	-1.70224	0.095	0.323	2.22805e-83	7	KLF3
1.33675e-87	-1.34882	0.119	0.362	2.55253e-83	7	GNB2
4.90074e-87	1.03926	0.503	0.338	9.35796e-83	7	ANXA2
6.68375e-86	-1.89288	0.071	0.286	1.27626e-81	7	ANXA5
2.59004e-85	1.53682	0.298	0.152	4.94568e-81	7	SLA2
1.32731e-83	1.1464	0.486	0.357	2.53449e-79	7	LMAN2
2.25625e-83	1.37842	0.37	0.219	4.30831e-79	7	GLIPR2
1.53225e-81	-1.70709	0.067	0.276	2.92583e-77	7	MZT2B
4.45143e-81	1.11166	0.485	0.351	8.50001e-77	7	BST2
1.00739e-80	-1.04272	0.25	0.507	1.92362e-76	7	NDFIP1
1.00818e-79	-1.30321	0.127	0.361	1.92511e-75	7	SNX3
2.80153e-79	1.13862	0.459	0.329	5.34951e-75	7	TMED9
1.19971e-78	1.22292	0.418	0.282	2.29085e-74	7	POLR2G
5.11583e-78	1.69843	0.259	0.128	9.76867e-74	7	STARD3NL
5.95166e-77	1.38127	0.337	0.195	1.13647e-72	7	APOL6
1.34482e-76	1.17204	0.455	0.324	2.56793e-72	7	SCP2
1.21917e-75	1.12074	0.46	0.332	2.328e-71	7	RAB1B
1.63238e-75	1.50547	0.319	0.184	3.11703e-71	7	HDDC2
5.75703e-75	1.37981	0.344	0.207	1.09931e-70	7	RPS6KA1
8.35855e-75	1.14742	0.45	0.317	1.59607e-70	7	DSTN
2.17482e-74	-1.36437	0.106	0.319	4.15283e-70	7	CLEC2D
4.69386e-74	-1.2751	0.135	0.356	8.96293e-70	7	S1PR1
5.55738e-74	1.37592	0.307	0.163	1.06118e-69	7	MAP3K8
2.42557e-73	1.53602	0.26	0.13	4.63163e-69	7	TIPARP
2.50891e-72	1.16454	0.46	0.34	4.79076e-68	7	SERPINB1
2.87706e-72	1.12652	0.426	0.289	5.49375e-68	7	RNF125
4.48468e-71	1.29123	0.276	0.139	8.56349e-67	7	MATK
7.76732e-70	-2.16108	0.095	0.277	1.48317e-65	7	HLA-DRB5
2.65476e-69	-1.20005	0.13	0.344	5.06926e-65	7	CTB-133G6.1
1.99078e-68	1.26136	0.36	0.226	3.80139e-64	7	PTPN4
4.46613e-68	-1.44959	0.076	0.264	8.52807e-64	7	LY9
7.94813e-66	1.15435	0.427	0.304	1.5177e-61	7	CARD16
1.40229e-65	1.09192	0.46	0.34	2.67768e-61	7	UTRN
1.2331e-64	1.2615	0.366	0.237	2.35461e-60	7	ZBTB1
2.44005e-64	1.4649	0.309	0.184	4.65927e-60	7	SDF2L1
2.7134e-64	-1.0328	0.151	0.364	5.18124e-60	7	ATP1A1
1.20223e-63	1.01127	0.458	0.344	2.29566e-59	7	SELT
2.11555e-63	-1.08168	0.133	0.338	4.03964e-59	7	C6orf48
1.36691e-62	1.24919	0.351	0.226	2.61011e-58	7	C5orf56
1.78496e-62	-1.39187	0.09	0.273	3.40839e-58	7	NFKBIZ
2.99346e-62	1.14434	0.403	0.277	5.71601e-58	7	B4GALT1
4.60614e-62	1.00879	0.457	0.338	8.79542e-58	7	PARP8
1.60572e-61	-1.04184	0.135	0.34	3.06612e-57	7	TMEM14B
4.67602e-61	-1.02298	0.176	0.386	8.92885e-57	7	PIM2
4.37993e-59	1.02744	0.437	0.327	8.36347e-55	7	ARIH2
1.7572e-58	1.2295	0.328	0.208	3.35538e-54	7	VPS37B
9.84595e-58	1.20367	0.362	0.244	1.88008e-53	7	PXN
2.38389e-56	-1.0249	0.143	0.336	4.55203e-52	7	PPA1
4.35514e-56	1.18582	0.337	0.217	8.31615e-52	7	FKBP11
7.46606e-56	1.23365	0.304	0.183	1.42564e-51	7	PTGER2
1.38816e-55	-1.12725	0.107	0.286	2.65069e-51	7	RASAL3
2.15196e-54	1.05453	0.416	0.317	4.10916e-50	7	BANF1
3.43403e-53	1.38224	0.279	0.17	6.55728e-49	7	STX8
3.48907e-53	1.24208	0.308	0.195	6.66238e-49	7	HEXA
1.21189e-52	-1.14579	0.097	0.269	2.31411e-48	7	PNPLA2
1.36141e-52	-1.08753	0.093	0.262	2.59961e-48	7	RBBP6
3.78072e-52	1.3694	0.275	0.165	7.21928e-48	7	RFTN1
4.70668e-52	-1.08886	0.095	0.264	8.98741e-48	7	MAF1
5.35629e-50	-1.0946	0.095	0.26	1.02278e-45	7	LAMP1
9.20179e-50	1.02039	0.388	0.286	1.75708e-45	7	DNAJB6
9.60143e-50	1.34204	0.253	0.148	1.83339e-45	7	YARS
1.26952e-49	1.03569	0.384	0.28	2.42414e-45	7	MIEN1
3.9942e-49	1.28047	0.288	0.181	7.62693e-45	7	APOBEC3C
9.42477e-49	1.07485	0.381	0.28	1.79966e-44	7	UHMK1
4.5507e-48	-1.0125	0.119	0.289	8.68955e-44	7	ARF6
7.5466e-46	1.30243	0.26	0.158	1.44102e-41	7	NFKBIB
1.126e-44	1.14689	0.319	0.22	2.15009e-40	7	IFI27L2
9.70419e-43	1.16017	0.265	0.162	1.85301e-38	7	LYST
1.78201e-42	-1.03085	0.114	0.265	3.40275e-38	7	SATB1
2.70973e-42	1.29843	0.259	0.162	5.17423e-38	7	DNAJC3
3.47384e-42	1.12774	0.331	0.238	6.6333e-38	7	TADA3
1.2659e-40	1.14154	0.28	0.184	2.41724e-36	7	TSEN54
4.54897e-40	1.21684	0.264	0.169	8.68626e-36	7	TSPAN32
2.83562e-37	1.02746	0.335	0.246	5.41461e-33	7	INPP5D
3.49549e-37	1.15449	0.257	0.161	6.67464e-33	7	PMAIP1
3.04708e-36	1.22907	0.252	0.165	5.81839e-32	7	RAB9A
1.56812e-35	1.2609	0.255	0.169	2.99433e-31	7	ACAA2
2.91724e-35	1.16129	0.293	0.209	5.57048e-31	7	HELZ
3.81674e-33	1.07712	0.279	0.196	7.28806e-29	7	SH3GLB1
9.44737e-32	1.10652	0.293	0.212	1.80398e-27	7	LASP1
4.94064e-31	1.01335	0.294	0.212	9.43415e-27	7	STAT4
9.37643e-31	1.14596	0.262	0.182	1.79043e-26	7	PHPT1
5.6196e-28	1.0766	0.254	0.179	1.07306e-23	7	GPAA1
9.36203e-28	1.05017	0.271	0.197	1.78768e-23	7	PIGT
2.13381e-27	1.04815	0.264	0.189	4.07451e-23	7	DERL1
7.97646e-18	-1.54277	0.324	0.388	1.5231e-13	7	HLA-DRB1
8.67783e-08	-1.73107	0.848	0.797	0.00165703	7	CD74
0	2.32709	0.94	0.223	0	8	FGFBP2
0	2.42981	0.907	0.193	0	8	KLRD1
0	2.74794	0.855	0.158	0	8	FCGR3A
0	2.24966	0.921	0.236	0	8	GZMB
0	2.61967	0.98	0.296	0	8	PRF1
0	1.42976	0.945	0.27	0	8	GZMH
0	1.84799	1	0.348	0	8	NKG7
0	1.80207	0.97	0.326	0	8	GZMA
0	1.99464	0.997	0.368	0	8	CST7
0	2.26228	0.86	0.233	0	8	GNLY
0	2.66826	0.784	0.171	0	8	SPON2
0	2.133	0.827	0.229	0	8	HOPX
0	2.29461	0.771	0.174	0	8	GPR56
0	1.46832	0.962	0.375	0	8	CCL5
0	2.12534	0.763	0.184	0	8	CCL4
0	2.85092	0.688	0.119	0	8	CX3CR1
0	2.5418	0.736	0.183	0	8	EFHD2
0	-3.80785	0.169	0.713	0	8	LTB
0	1.61154	0.975	0.432	0	8	CTSW
0	1.65864	0.78	0.256	0	8	KLRB1
0	1.78064	0.804	0.281	0	8	PLEK
0	3.04949	0.605	0.087	0	8	TBX21
0	2.57124	0.624	0.114	0	8	S1PR5
0	2.03009	0.632	0.124	0	8	TYROBP
0	4.67469	0.532	0.037	0	8	MYOM2
0	1.70263	0.77	0.297	0	8	APMAP
0	2.11949	0.674	0.203	0	8	IL2RB
0	2.46426	0.586	0.117	0	8	TTC38
0	2.44099	0.586	0.126	0	8	MATK
0	2.79837	0.531	0.076	0	8	KLRF1
0	1.41756	0.712	0.259	0	8	ZEB2
0	2.12787	0.937	0.49	0	8	CD247
0	2.09487	0.57	0.13	0	8	PRSS23
0	1.46111	0.771	0.349	0	8	CTSC
0	1.49709	0.674	0.257	0	8	C12orf75
0	2.58076	0.522	0.105	0	8	CD300A
0	1.85593	0.564	0.154	0	8	FGR
0	1.29653	0.9	0.491	0	8	GZMM
0	1.83656	0.576	0.173	0	8	TGFBR3
0	2.41188	0.534	0.132	0	8	GNPTAB
0	1.64151	0.635	0.233	0	8	TPST2
0	1.95791	0.531	0.134	0	8	RHOC
0	2.09372	0.503	0.113	0	8	C1orf21
0	1.86214	0.591	0.206	0	8	SH2D2A
0	1.71173	0.732	0.347	0	8	ALOX5AP
0	2.22611	0.504	0.124	0	8	CLIC3
0	2.08587	0.489	0.11	0	8	AOAH
0	2.12811	0.489	0.125	0	8	ABI3
0	1.96509	0.986	0.624	0	8	CYBA
0	1.35228	0.963	0.605	0	8	SRGN
0	1.78537	0.492	0.135	0	8	FCRL6
0	2.19242	0.416	0.089	0	8	PTGDR
0	3.46457	0.377	0.052	0	8	PTGDS
0	2.29648	0.409	0.084	0	8	ITGAM
0	5.64937	0.319	0.009	0	8	IGFBP7
0	3.80733	0.322	0.024	0	8	KIR2DL2
0	2.36032	0.389	0.093	0	8	LPCAT1
0	2.50855	0.355	0.06	0	8	SYNGR1
0	1.43978	0.986	0.703	0	8	ITGB2
0	3.79577	0.305	0.023	0	8	AKR1C3
0	1.98354	0.353	0.072	0	8	FCER1G
0	2.75179	0.31	0.042	0	8	SH2D1B
0	3.21277	0.305	0.037	0	8	ASCL2
0	1.16412	0.97	0.706	0	8	HCST
0	2.97131	0.299	0.039	0	8	KLRC1
0	2.74021	0.285	0.039	0	8	NCR1
0	-1.05471	0.927	0.966	0	8	PABPC1
0	1.21186	0.999	0.978	0	8	HLA-C
0	-1.1436	0.979	0.986	0	8	RPS5
0	-1.05266	0.999	0.996	0	8	RPS8
0	-1.1097	0.997	0.995	0	8	RPS13
0	-1.03083	0.997	0.996	0	8	RPL11
1.22262e-292	2.58423	0.272	0.051	2.3346e-288	8	PTMS
1.29977e-292	-1.02093	0.88	0.951	2.48191e-288	8	EEF1G
1.6317e-287	1.42135	0.731	0.338	3.11573e-283	8	SYNE1
5.29877e-287	1.12481	0.92	0.601	1.0118e-282	8	FLNA
1.6722e-286	2.16508	0.33	0.073	3.19307e-282	8	CD244
6.3331e-284	1.49818	0.647	0.258	1.20931e-279	8	MYO1F
1.14949e-283	2.15907	0.282	0.054	2.19495e-279	8	DTHD1
9.67822e-282	1.08298	0.927	0.657	1.84806e-277	8	LITAF
7.31668e-276	1.30876	0.796	0.434	1.39712e-271	8	GNG2
6.83331e-275	2.20715	0.397	0.112	1.30482e-270	8	ABHD17A
9.64233e-272	1.62792	0.59	0.231	1.8412e-267	8	APOBEC3G
1.22581e-269	1.34949	0.827	0.496	2.34069e-265	8	JAK1
8.46057e-267	1.04611	0.948	0.669	1.61555e-262	8	CLIC1
5.82359e-266	1.6733	0.527	0.184	1.11201e-261	8	CHST12
1.55662e-265	1.65299	0.558	0.206	2.97236e-261	8	PYHIN1
3.54126e-265	2.05226	0.346	0.084	6.76203e-261	8	ADRB2
9.4274e-262	1.25012	0.817	0.478	1.80016e-257	8	SLC9A3R1
2.90954e-259	1.88239	0.412	0.119	5.55577e-255	8	MCTP2
1.48399e-258	1.40995	0.737	0.39	2.83368e-254	8	CTSD
1.96955e-255	1.63975	0.599	0.258	3.76085e-251	8	NFATC2
2.05465e-254	1.55031	0.662	0.306	3.92336e-250	8	SPN
1.89756e-239	-1.62959	0.565	0.787	3.6234e-235	8	LDHB
4.31217e-237	1.07728	0.868	0.593	8.23409e-233	8	RAP1B
3.83709e-235	1.95026	0.33	0.084	7.32692e-231	8	SLAMF7
1.0384e-232	1.51215	0.6	0.256	1.98282e-228	8	KLRG1
2.19288e-232	2.11066	0.301	0.073	4.1873e-228	8	MYBL1
6.551e-228	1.63113	0.552	0.232	1.25091e-223	8	DIP2A
5.27831e-225	1.77662	0.438	0.15	1.00789e-220	8	DNAJC1
9.64647e-225	1.21952	0.763	0.419	1.84199e-220	8	SYNE2
4.19112e-223	2.24587	0.266	0.061	8.00295e-219	8	PLEKHG3
7.91282e-222	2.01655	0.321	0.085	1.51095e-217	8	SYTL2
1.01487e-213	2.02271	0.261	0.059	1.9379e-209	8	ZBTB16
7.96798e-213	1.08403	0.846	0.578	1.52148e-208	8	RNF213
1.39506e-212	1.15311	0.873	0.592	2.66387e-208	8	CD7
6.37546e-211	1.37862	0.562	0.23	1.21739e-206	8	SAMD3
1.74256e-210	1.41414	0.555	0.233	3.32742e-206	8	TNFRSF1B
1.95996e-206	1.01938	0.823	0.506	3.74254e-202	8	GSTP1
3.57369e-205	1.40317	0.514	0.2	6.82397e-201	8	STOM
3.3606e-201	-3.98805	0.055	0.447	6.41707e-197	8	TCF7
2.26847e-197	1.25954	0.678	0.365	4.33163e-193	8	CAST
2.85476e-196	1.35899	0.568	0.254	5.45117e-192	8	ACTN4
3.09628e-191	-1.85196	0.241	0.621	5.91235e-187	8	IL7R
1.46162e-187	1.71937	0.423	0.162	2.79097e-183	8	C20orf24
4.97399e-187	1.77464	0.288	0.077	9.49783e-183	8	F2R
2.17362e-186	1.14316	0.749	0.449	4.15052e-182	8	ZAP70
8.50675e-185	1.46298	0.499	0.211	1.62436e-180	8	RUNX3
1.12265e-184	1.27454	0.615	0.304	2.14369e-180	8	ITGAL
1.43355e-184	1.50516	0.486	0.202	2.73737e-180	8	ADAM8
3.17211e-184	1.14668	0.71	0.405	6.05714e-180	8	DHRS7
5.97147e-184	1.44809	0.597	0.306	1.14025e-179	8	XBP1
1.99841e-180	1.44909	0.52	0.231	3.81595e-176	8	RASSF1
1.04065e-179	1.24173	0.676	0.387	1.98712e-175	8	SUN2
1.10155e-179	-6.4307	0.009	0.368	2.10342e-175	8	CCR7
9.28285e-179	1.29884	0.572	0.269	1.77256e-174	8	CD63
5.10846e-178	-1.06463	0.78	0.906	9.7546e-174	8	VIM
3.31656e-176	1.03307	0.796	0.507	6.33297e-172	8	ARL4C
4.91557e-176	1.53132	0.485	0.201	9.38627e-172	8	ID2
1.54935e-175	1.39423	0.525	0.24	2.95848e-171	8	DIAPH1
4.08068e-174	1.74781	0.369	0.129	7.79205e-170	8	CISD3
1.32434e-171	1.04305	0.755	0.467	2.52882e-167	8	SELPLG
1.15112e-167	1.25353	0.607	0.31	2.19805e-163	8	DOK2
5.64731e-167	1.28549	0.524	0.232	1.07835e-162	8	GBP5
1.13987e-166	1.51964	0.363	0.123	2.17659e-162	8	NCR3
3.50027e-166	1.30653	0.584	0.298	6.68376e-162	8	TGFB1
4.0798e-165	1.34217	0.544	0.268	7.79038e-161	8	ARF6
2.07335e-164	1.45422	0.491	0.226	3.95906e-160	8	SDF4
1.68818e-163	1.45547	0.491	0.221	3.22358e-159	8	PTPN4
7.80307e-163	1.32662	0.516	0.238	1.49e-158	8	PXN
1.10065e-162	-6.12496	0.008	0.343	2.10169e-158	8	MAL
1.52251e-161	-1.17554	0.819	0.896	2.90724e-157	8	JUNB
7.04166e-161	1.24995	0.62	0.344	1.3446e-156	8	ITGB7
6.4562e-160	1.73014	0.294	0.089	1.23281e-155	8	PLA2G16
1.37588e-159	1.26804	0.599	0.319	2.62724e-155	8	SASH3
2.60316e-156	1.54982	0.394	0.152	4.97074e-152	8	TFDP2
2.375e-155	1.04621	0.72	0.45	4.53507e-151	8	MBP
4.73574e-155	1.19546	0.584	0.308	9.0429e-151	8	TLN1
2.17264e-154	1.77713	0.325	0.112	4.14865e-150	8	MAPK1
2.75857e-152	1.20453	0.575	0.299	5.26748e-148	8	KLF3
9.98413e-152	1.29008	0.531	0.266	1.90647e-147	8	RASAL3
5.64438e-151	1.17313	0.642	0.359	1.0778e-146	8	PLAC8
1.13236e-150	-4.85775	0.021	0.34	2.16225e-146	8	LEF1
2.26416e-148	1.02053	0.709	0.445	4.32342e-144	8	IQGAP1
8.56161e-146	-3.35105	0.057	0.377	1.63484e-141	8	CAMK4
1.56436e-144	1.77593	0.285	0.092	2.98715e-140	8	IGF2R
1.46209e-142	1.08864	0.637	0.377	2.79187e-138	8	OSTF1
1.19795e-141	-4.70011	0.018	0.324	2.28749e-137	8	GPR183
7.21291e-141	1.36145	0.467	0.216	1.37731e-136	8	GLIPR2
1.38082e-140	1.08193	0.606	0.332	2.63667e-136	8	ZYX
1.0815e-139	-1.12017	0.54	0.747	2.06513e-135	8	EIF3E
6.71583e-137	1.77614	0.287	0.098	1.28239e-132	8	THEMIS2
5.54919e-136	1.1693	0.499	0.237	1.05962e-131	8	ATP2B4
8.40387e-134	1.33	0.48	0.241	1.60472e-129	8	LAMP1
2.64806e-133	1.69304	0.314	0.118	5.05647e-129	8	CEBPB
1.20914e-132	1.30942	0.417	0.179	2.30885e-128	8	PTGER2
5.44382e-132	1.43568	0.371	0.15	1.0395e-127	8	SLA2
3.80318e-131	1.41972	0.337	0.128	7.26217e-127	8	VCL
1.19847e-130	1.39831	0.385	0.16	2.28849e-126	8	AGTRAP
2.92681e-129	1.16858	0.591	0.345	5.58874e-125	8	FAM49B
4.54771e-129	1.32241	0.434	0.2	8.68384e-125	8	RNF166
4.79387e-129	1.37366	0.425	0.192	9.15389e-125	8	APOL6
6.43783e-129	1.07339	0.618	0.365	1.2293e-124	8	BTN3A2
1.44363e-128	1.03135	0.659	0.404	2.75661e-124	8	PPP2R5C
3.69956e-128	-4.08687	0.033	0.321	7.0643e-124	8	AQP3
6.10432e-128	1.41603	0.388	0.164	1.16562e-123	8	TSPAN32
2.30725e-127	-5.69325	0.009	0.288	4.4057e-123	8	RCAN3
9.5569e-127	-4.31886	0.028	0.312	1.82489e-122	8	COTL1
5.84288e-125	1.00653	0.532	0.26	1.1157e-120	8	BHLHE40
8.82996e-125	1.44991	0.38	0.163	1.68608e-120	8	IQGAP2
1.59397e-123	1.44461	0.313	0.116	3.04369e-119	8	PTPRE
2.14112e-121	1.4668	0.336	0.133	4.08846e-117	8	GPR65
1.17784e-119	1.42471	0.375	0.165	2.24908e-115	8	CTDSP1
6.88784e-119	1.01277	0.634	0.393	1.31523e-114	8	AKNA
4.33584e-118	1.30698	0.414	0.197	8.27929e-114	8	STUB1
1.98394e-117	1.51447	0.333	0.138	3.78834e-113	8	VPS26B
1.62168e-116	1.05066	0.532	0.286	3.0966e-112	8	ARPC5L
3.32147e-116	1.01001	0.596	0.359	6.34235e-112	8	STK10
5.30221e-116	1.38481	0.368	0.163	1.01246e-111	8	CMTM3
9.82366e-116	1.01668	0.579	0.339	1.87583e-111	8	GNB2
1.64568e-115	1.40053	0.269	0.092	3.14243e-111	8	MIR4435-1HG
1.43833e-114	1.35547	0.373	0.162	2.74649e-110	8	G6PD
1.68412e-114	1.46794	0.305	0.116	3.21583e-110	8	CEP78
7.57913e-114	1.22187	0.449	0.223	1.44724e-109	8	C5orf56
1.05024e-113	1.26911	0.446	0.226	2.00544e-109	8	FMNL1
1.98382e-113	-1.40692	0.239	0.539	3.78811e-109	8	SELL
4.14097e-113	1.07244	0.554	0.319	7.90717e-109	8	MAPRE2
5.20674e-112	1.11637	0.55	0.321	9.94228e-108	8	PRELID1
4.28918e-111	-1.79403	0.186	0.469	8.19018e-107	8	PLP2
6.31118e-111	1.06338	0.572	0.344	1.20512e-106	8	SYTL1
1.81298e-110	1.03065	0.581	0.347	3.46188e-106	8	BST2
1.79324e-109	1.53494	0.28	0.105	3.4242e-105	8	RAP1GAP2
1.26242e-108	1.37875	0.337	0.145	2.41059e-104	8	PTPN18
3.16108e-108	1.23243	0.434	0.214	6.03607e-104	8	FKBP11
3.26948e-106	1.54862	0.292	0.116	6.24307e-102	8	INPP4A
3.27887e-106	-1.58806	0.214	0.494	6.26099e-102	8	TMEM123
9.77149e-106	-3.29081	0.038	0.293	1.86587e-101	8	INPP4B
2.66676e-105	1.15838	0.422	0.201	5.09219e-101	8	SYTL3
3.19845e-104	1.04474	0.522	0.294	6.10744e-100	8	CDK2AP2
1.86489e-103	1.20634	0.435	0.222	3.56101e-99	8	CCDC88C
3.48379e-100	1.36681	0.348	0.16	6.65229e-96	8	PITPNC1
5.77245e-100	1.29041	0.337	0.145	1.10225e-95	8	RAB27A
9.04094e-100	1.02335	0.541	0.321	1.72637e-95	8	SCP2
9.79828e-100	1.43866	0.287	0.115	1.87098e-95	8	TNFRSF1A
2.76839e-98	1.03919	0.518	0.301	5.28625e-94	8	CARD16
4.61376e-98	1.48204	0.262	0.099	8.80997e-94	8	BCL2L1
6.29534e-98	1.48053	0.302	0.129	1.20209e-93	8	RAP2B
2.00663e-96	1.0891	0.477	0.267	3.83166e-92	8	VASP
6.64655e-96	1.45256	0.302	0.127	1.26916e-91	8	STARD3NL
7.91403e-96	1.21719	0.377	0.18	1.51118e-91	8	TSEN54
8.50556e-96	1.21078	0.341	0.152	1.62414e-91	8	ARAP2
1.30687e-95	1.18442	0.409	0.208	2.49547e-91	8	LASP1
1.20014e-91	1.20853	0.404	0.214	2.29167e-87	8	TMEM160
8.43085e-91	1.46738	0.291	0.126	1.60987e-86	8	PTPRA
1.18339e-90	1.19745	0.372	0.181	2.25969e-86	8	DGKZ
2.5578e-90	1.00993	0.495	0.287	4.88412e-86	8	PDIA6
3.79697e-90	1.02242	0.46	0.254	7.25032e-86	8	CITED2
3.83084e-90	1.07431	0.44	0.243	7.315e-86	8	RTN4
4.07687e-90	-1.15049	0.458	0.651	7.78478e-86	8	DNAJB1
5.3733e-90	1.32137	0.326	0.152	1.02603e-85	8	RCN2
5.74007e-90	1.03136	0.471	0.259	1.09607e-85	8	RAB7L1
3.37172e-89	1.14882	0.4	0.206	6.43829e-85	8	RPS6KA1
1.6496e-87	1.05736	0.395	0.194	3.14991e-83	8	LYAR
1.37202e-86	-1.26585	0.319	0.552	2.61988e-82	8	FOXP1
6.20059e-86	-1.73109	0.123	0.372	1.184e-81	8	CD27
7.41621e-86	1.24418	0.361	0.177	1.41612e-81	8	TXK
2.64454e-84	1.0985	0.418	0.226	5.04975e-80	8	GLRX
2.08911e-83	1.2494	0.341	0.166	3.98916e-79	8	ACAA2
4.05766e-83	-1.62383	0.154	0.399	7.74811e-79	8	CCDC109B
5.6062e-83	-3.13262	0.044	0.258	1.0705e-78	8	CD82
1.05049e-82	1.31816	0.307	0.14	2.00591e-78	8	ERN1
1.85902e-82	1.22148	0.31	0.141	3.54981e-78	8	RALGDS
2.20019e-82	1.26853	0.314	0.146	4.20125e-78	8	RC3H1
7.82614e-82	1.38739	0.281	0.124	1.4944e-77	8	AP2A1
1.58237e-81	-1.23412	0.324	0.552	3.02154e-77	8	RHOH
2.04143e-81	1.35336	0.284	0.126	3.89811e-77	8	SIPA1
2.38673e-81	1.09814	0.373	0.187	4.55746e-77	8	MRPL10
6.05269e-81	1.32508	0.314	0.151	1.15576e-76	8	MAP7D1
1.4681e-80	1.09605	0.387	0.204	2.80334e-76	8	RIN3
1.18856e-79	1.27807	0.295	0.136	2.26955e-75	8	MAP2K3
7.23239e-79	1.22846	0.341	0.173	1.38102e-74	8	SRSF9
7.422e-78	-1.28184	0.298	0.518	1.41723e-73	8	PIK3IP1
1.23097e-75	1.03823	0.391	0.208	2.35053e-71	8	STAT4
1.79183e-73	1.0054	0.479	0.292	3.42149e-69	8	PIM1
2.78883e-73	1.1028	0.305	0.143	5.32527e-69	8	JAZF1
2.84063e-73	1.251	0.279	0.126	5.42417e-69	8	ZBP1
2.7019e-72	1.31191	0.256	0.112	5.15928e-68	8	PREX1
5.67939e-72	-1.34572	0.236	0.46	1.08448e-67	8	RGS10
8.68592e-72	1.09572	0.353	0.186	1.65858e-67	8	TPM4
1.77744e-71	1.11434	0.347	0.179	3.39403e-67	8	APOBEC3C
6.01248e-71	1.11412	0.348	0.183	1.14808e-66	8	CDK17
1.17885e-70	1.11728	0.285	0.13	2.25102e-66	8	PRDM1
2.00893e-70	1.16162	0.327	0.166	3.83605e-66	8	CD320
2.07971e-70	1.21762	0.314	0.158	3.97121e-66	8	MMP24-AS1
8.72491e-70	-2.41197	0.055	0.252	1.66602e-65	8	SYPL1
1.46746e-69	1.2693	0.278	0.13	2.80212e-65	8	PLEKHA1
2.27719e-69	1.02502	0.372	0.202	4.34829e-65	8	TMX4
5.36817e-69	1.13395	0.335	0.176	1.02505e-64	8	GLUD1
6.05836e-69	1.26724	0.282	0.135	1.15684e-64	8	ORAI1
2.24198e-68	1.03463	0.351	0.184	4.28106e-64	8	CDC42EP3
1.56892e-67	-1.18284	0.346	0.533	2.99584e-63	8	LEPROTL1
3.88825e-67	1.00969	0.407	0.241	7.42461e-63	8	ARL5A
8.86259e-67	1.05932	0.373	0.208	1.69231e-62	8	ADD1
2.64685e-66	1.10123	0.316	0.164	5.05416e-62	8	CLTB
1.06292e-65	1.10874	0.337	0.178	2.02965e-61	8	BTN3A1
3.12624e-65	1.03418	0.339	0.177	5.96955e-61	8	RAB37
2.51359e-64	1.09538	0.317	0.162	4.7997e-60	8	TRPV2
1.58399e-63	-1.87201	0.135	0.329	3.02464e-59	8	PRKCQ-AS1
9.71992e-63	1.08103	0.339	0.187	1.85602e-58	8	CYC1
1.03255e-61	-1.27159	0.183	0.394	1.97166e-57	8	CD5
1.39139e-61	-1.21548	0.262	0.459	2.65685e-57	8	FLT3LG
1.58613e-60	1.11509	0.256	0.119	3.02871e-56	8	ANXA4
5.97661e-60	1.14184	0.268	0.13	1.14123e-55	8	GTF3C1
1.12079e-59	-1.74349	0.107	0.297	2.14015e-55	8	DGKA
1.63149e-59	-1.16151	0.399	0.552	3.11534e-55	8	NOSIP
2.88961e-58	1.1398	0.299	0.161	5.5177e-54	8	GOLPH3
9.14241e-58	1.05824	0.329	0.181	1.74574e-53	8	MLLT6
1.07138e-57	1.0626	0.302	0.159	2.0458e-53	8	UBE2E3
1.48669e-57	1.1256	0.264	0.129	2.83884e-53	8	PTPN22
1.62659e-57	-1.75813	0.103	0.288	3.10598e-53	8	LDLRAP1
1.17125e-55	-1.41919	0.144	0.335	2.2365e-51	8	C6orf48
1.64513e-55	-1.0153	0.303	0.497	3.14138e-51	8	RSL1D1
1.07351e-50	1.08861	0.275	0.146	2.04987e-46	8	ATOX1
2.00876e-50	1.04063	0.305	0.172	3.83572e-46	8	CDKN2D
1.82566e-46	1.08044	0.27	0.148	3.48611e-42	8	RNF115
7.53741e-44	-1.19673	0.163	0.333	1.43927e-39	8	PPA1
1.71893e-43	-1.54336	0.112	0.269	3.2823e-39	8	CORO1B
2.96986e-43	-1.01537	0.233	0.408	5.67096e-39	8	ABLIM1
3.07393e-42	-1.00235	0.225	0.398	5.86966e-38	8	ALKBH7
7.76027e-40	-1.08264	0.224	0.382	1.48182e-35	8	PIM2
4.31847e-30	-1.36223	0.127	0.251	8.24613e-26	8	SNX2
1.27974e-08	-1.88022	0.912	0.795	0.000244366	8	CD74
0	3.58855	0.989	0.11	0	9	CD79A
0	3.26669	0.961	0.101	0	9	MS4A1
0	5.58681	0.854	0.022	0	9	TCL1A
0	-7.8815	0.016	0.833	0	9	IL32
0	-7.23711	0.015	0.831	0	9	CD3E
0	4.11315	0.869	0.073	0	9	LINC00926
0	3.28188	1	0.207	0	9	HLA-DRA
0	3.46703	0.982	0.196	0	9	HLA-DQA1
0	5.02243	0.82	0.038	0	9	FCER2
0	3.66874	0.919	0.138	0	9	CD79B
0	4.18805	0.832	0.064	0	9	FAM129C
0	3.29396	0.819	0.083	0	9	BANK1
0	4.06669	0.82	0.087	0	9	HVCN1
0	-6.88585	0.015	0.738	0	9	FYB
0	4.21688	0.791	0.07	0	9	MEF2C
0	2.68734	0.896	0.181	0	9	HLA-DQB1
0	-7.95076	0.006	0.705	0	9	CD3D
0	3.03744	0.853	0.16	0	9	HLA-DMA
0	3.18369	0.871	0.194	0	9	NCF1
0	-5.0658	0.064	0.741	0	9	HCST
0	-8.32821	0.008	0.683	0	9	ANXA1
0	-4.9027	0.151	0.809	0	9	S100A4
0	2.9782	0.998	0.362	0	9	HLA-DRB1
0	3.25876	0.717	0.094	0	9	RALGPS2
0	-7.80424	0.007	0.626	0	9	CD7
0	-3.65714	0.293	0.907	0	9	IFITM1
0	-6.36142	0.02	0.626	0	9	IL7R
0	3.59672	0.758	0.154	0	9	IL4R
0	3.90008	0.682	0.084	0	9	PPAPDC1B
0	-3.95744	0.077	0.672	0	9	LCK
0	4.51719	0.63	0.039	0	9	FCRL1
0	-7.33828	0.007	0.598	0	9	CD3G
0	3.364	0.669	0.084	0	9	HLA-DMB
0	3.64185	0.653	0.068	0	9	IRF8
0	2.48104	0.829	0.247	0	9	HLA-DRB5
0	3.88191	0.628	0.059	0	9	AFF3
0	-4.53684	0.074	0.641	0	9	SRGN
0	3.44164	0.675	0.116	0	9	BACH2
0	-2.88965	0.226	0.781	0	9	S100A10
0	3.40912	0.627	0.074	0	9	SWAP70
0	2.29253	0.991	0.441	0	9	HLA-DPA1
0	-3.64554	0.185	0.732	0	9	TNFAIP3
0	4.112	0.586	0.042	0	9	CD22
0	3.7228	0.585	0.049	0	9	CD19
0	3.69875	0.591	0.058	0	9	2024-03-01
0	3.64081	0.593	0.067	0	9	EAF2
0	2.4407	0.991	0.471	0	9	HLA-DPB1
0	4.20381	0.555	0.037	0	9	VPREB3
0	2.32052	0.675	0.159	0	9	CD83
0	3.54717	0.556	0.052	0	9	FCRLA
0	2.36839	0.727	0.227	0	9	SNX2
0	-2.66921	0.38	0.869	0	9	S100A6
0	2.7199	0.645	0.161	0	9	CYB561A3
0	5.00798	0.501	0.02	0	9	TSPAN13
0	-2.49259	0.336	0.812	0	9	CRIP1
0	4.41157	0.505	0.033	0	9	HLA-DOB
0	3.76764	0.503	0.046	0	9	ADAM28
0	4.31141	0.492	0.037	0	9	FAM26F
0	3.80278	0.497	0.045	0	9	BLNK
0	3.06046	0.535	0.097	0	9	STX7
0	4.27021	0.471	0.033	0	9	SNX29P2
0	3.74637	0.482	0.045	0	9	CIITA
0	4.50656	0.465	0.029	0	9	BCL7A
0	2.90814	0.516	0.085	0	9	LAT2
0	-2.4767	0.363	0.793	0	9	LDHB
0	3.69117	0.478	0.05	0	9	CD40
0	2.21558	0.596	0.174	0	9	POU2F2
0	3.0216	0.476	0.058	0	9	BLK
0	4.06597	0.451	0.034	0	9	PAX5
0	4.10322	0.454	0.041	0	9	YBX3
0	2.70557	0.503	0.096	0	9	TSPAN3
0	3.32687	0.462	0.056	0	9	GNG7
0	4.0632	0.422	0.029	0	9	CD72
0	2.73891	0.506	0.114	0	9	SNX29
0	2.0961	0.558	0.17	0	9	MTSS1
0	2.49588	0.47	0.085	0	9	PDLIM1
0	3.79204	0.411	0.035	0	9	PHACTR1
0	-2.24612	0.539	0.914	0	9	VIM
0	3.73852	0.408	0.035	0	9	KIAA0226L
0	2.37898	0.537	0.165	0	9	ADK
0	3.0018	0.439	0.068	0	9	CXXC5
0	2.42525	0.506	0.136	0	9	TPD52
0	2.86383	0.431	0.061	0	9	POU2AF1
0	3.55201	0.41	0.049	0	9	CDCA7L
0	2.9535	0.439	0.078	0	9	ORAI2
0	3.01894	0.407	0.048	0	9	CYBB
0	2.63189	0.433	0.074	0	9	SYK
0	4.33918	0.382	0.023	0	9	TNFRSF13C
0	3.32905	0.4	0.043	0	9	SPIB
0	2.96703	0.402	0.05	0	9	TCF4
0	2.97958	0.387	0.038	0	9	SPI1
0	3.4771	0.389	0.042	0	9	FGD2
0	3.66546	0.372	0.039	0	9	BTK
0	2.83787	0.406	0.076	0	9	IFNGR2
0	3.85191	0.36	0.03	0	9	RNASE6
0	3.66794	0.364	0.035	0	9	HLA-DOA
0	3.85571	0.347	0.028	0	9	BCL11A
0	4.50111	0.337	0.02	0	9	RP11-693J15.5
0	2.70149	0.398	0.081	0	9	GUCD1
0	4.95233	0.328	0.012	0	9	COL19A1
0	1.33664	0.988	0.672	0	9	DUSP1
0	3.29826	0.366	0.052	0	9	ZNF318
0	3.67703	0.347	0.035	0	9	SNX22
0	3.33882	0.346	0.038	0	9	PKIG
0	3.19789	0.347	0.049	0	9	CXCR5
0	3.65319	0.332	0.037	0	9	C16orf74
0	3.12985	0.335	0.042	0	9	ARHGAP24
0	3.14512	0.339	0.046	0	9	ALOX5
0	2.77467	0.34	0.052	0	9	FCGR2B
0	4.26766	0.296	0.012	0	9	IGLL5
0	3.78556	0.304	0.028	0	9	HHEX
0	3.7482	0.304	0.029	0	9	STAP1
0	3.40337	0.308	0.04	0	9	BTLA
0	3.37668	0.299	0.032	0	9	COBLL1
0	2.71564	0.316	0.049	0	9	LY86
0	3.06086	0.317	0.054	0	9	ADAM19
0	3.52744	0.29	0.03	0	9	GAPT
0	2.82122	0.318	0.058	0	9	AKAP2
0	3.35227	0.285	0.034	0	9	HDAC9
0	4.40029	0.252	0.012	0	9	PCDH9
0	3.62954	0.262	0.024	0	9	CLIC4
0	3.35399	0.27	0.038	0	9	STRBP
0	3.39128	0.259	0.03	0	9	PNOC
0	3.38955	0.261	0.033	0	9	TCTN1
0	3.09524	0.255	0.032	0	9	PLD4
0	1.1858	0.995	0.772	0	9	BTG1
0	-1.59466	0.718	0.937	0	9	GAPDH
0	-1.53883	0.739	0.947	0	9	CALM1
0	2.99014	1	0.793	0	9	CD74
0	2.18748	0.998	0.899	0	9	CD37
0	1.03068	0.979	0.93	0	9	LAPTM5
0	-1.11568	0.961	0.992	0	9	HLA-A
0	-1.19967	0.999	1	0	9	B2M
8.21741e-308	2.62722	0.401	0.095	1.56911e-303	9	CAMK2D
2.57607e-307	-1.53314	0.752	0.947	4.919e-303	9	ACTG1
1.95541e-300	2.63311	0.365	0.079	3.73385e-296	9	FCHSD2
1.4259e-298	2.75886	0.332	0.066	2.72275e-294	9	RAB30
9.15624e-298	-1.45924	0.656	0.911	1.74838e-293	9	HSPA8
8.84058e-296	1.64227	0.823	0.463	1.68811e-291	9	RCSD1
7.58856e-293	2.66659	0.313	0.059	1.44903e-288	9	2024-03-03
1.94122e-288	-1.3293	0.747	0.935	3.70677e-284	9	MYL12A
4.69944e-277	2.4282	0.393	0.097	8.97358e-273	9	GGA2
2.01489e-275	1.77452	0.71	0.336	3.84743e-271	9	SNX3
1.46914e-260	-8.99245	0.003	0.527	2.80533e-256	9	GZMM
9.07509e-260	-6.73359	0.004	0.528	1.73289e-255	9	CD247
1.65113e-259	-3.14435	0.12	0.631	3.15283e-255	9	RARRES3
2.71948e-250	2.26303	0.399	0.107	5.19285e-246	9	PLEKHA2
1.76781e-248	2.61591	0.311	0.068	3.37563e-244	9	SEL1L3
3.86332e-245	-2.68981	0.177	0.66	7.377e-241	9	DNAJB1
1.08347e-244	1.39656	0.848	0.54	2.06888e-240	9	FAIM3
3.76554e-240	2.28533	0.391	0.105	7.19029e-236	9	SMIM14
2.86039e-238	-5.59099	0.01	0.507	5.46192e-234	9	LAT
3.0276e-237	-8.9434	0.002	0.496	5.7812e-233	9	CD2
9.47199e-236	-5.59679	0.017	0.509	1.80868e-231	9	LCP2
1.47502e-231	-1.14816	0.937	0.977	2.81655e-227	9	PFN1
1.81726e-230	-7.17193	0.007	0.491	3.47005e-226	9	GIMAP7
6.49635e-226	2.06261	0.503	0.184	1.24048e-221	9	SNHG7
2.02436e-225	-2.03887	0.378	0.754	3.86551e-221	9	CD99
2.49413e-223	1.47976	0.74	0.389	4.76255e-219	9	REL
4.97844e-220	-6.61219	0.008	0.478	9.50633e-216	9	ZAP70
1.43213e-219	2.53945	0.28	0.061	2.73465e-215	9	SIPA1L3
2.26506e-219	2.70177	0.253	0.05	4.32513e-215	9	NUAK2
5.12322e-219	2.58958	0.26	0.053	9.78279e-215	9	RRAS2
1.32253e-218	2.4913	0.302	0.071	2.52536e-214	9	QRSL1
3.50852e-217	-8.44949	0.008	0.472	6.69952e-213	9	CTSW
3.63837e-217	1.52876	0.724	0.388	6.94748e-213	9	CD55
2.24107e-211	1.53554	0.7	0.366	4.27932e-207	9	SYNGR2
1.549e-208	1.90187	0.528	0.209	2.95782e-204	9	BIRC3
4.1677e-208	1.44494	0.734	0.419	7.95822e-204	9	POLD4
4.19709e-207	-4.27685	0.042	0.495	8.01434e-203	9	SELPLG
3.15971e-204	-3.17924	0.091	0.541	6.03347e-200	9	LEPROTL1
8.84616e-204	-5.17601	0.02	0.468	1.68918e-199	9	LIME1
4.04463e-203	1.30816	0.848	0.583	7.72322e-199	9	ZFP36L1
5.30859e-203	-4.54734	0.041	0.486	1.01368e-198	9	S100A11
1.25591e-199	-4.32132	0.035	0.478	2.39816e-195	9	SAMHD1
1.28389e-197	1.97817	0.438	0.151	2.45159e-193	9	APPL1
1.4138e-196	2.27458	0.334	0.092	2.69964e-192	9	CAMK1D
2.72908e-195	2.23004	0.353	0.101	5.21118e-191	9	ITPR1
3.8461e-195	-2.11997	0.381	0.728	7.34413e-191	9	ITGB2
7.42302e-195	-6.63825	0.005	0.439	1.41743e-190	9	LINC00861
6.8726e-194	-5.84165	0.013	0.446	1.31232e-189	9	TCF7
3.14762e-193	2.11134	0.404	0.133	6.01038e-189	9	MARCKSL1
1.38376e-192	2.11749	0.512	0.208	2.64229e-188	9	WDR74
1.87295e-189	2.21289	0.267	0.061	3.5764e-185	9	PLCG2
2.22715e-189	-1.73047	0.34	0.715	4.25273e-185	9	GSTK1
4.79457e-187	1.72925	0.523	0.218	9.15524e-183	9	ZCCHC7
8.04877e-182	2.19053	0.325	0.092	1.53691e-177	9	SCPEP1
2.91868e-180	-5.66683	0.008	0.421	5.57322e-176	9	PRKCH
2.50939e-178	-1.53886	0.643	0.848	4.79169e-174	9	IFITM2
1.35893e-177	2.3927	0.28	0.072	2.59488e-173	9	SNX10
7.47479e-177	2.01042	0.36	0.113	1.42731e-172	9	TMEM154
4.50628e-175	-7.96953	0.008	0.41	8.60473e-171	9	CST7
8.3503e-175	-7.85085	0.015	0.415	1.59449e-170	9	CCL5
3.42903e-174	1.45107	0.647	0.336	6.54774e-170	9	STK17A
8.58444e-174	1.94978	0.366	0.116	1.6392e-169	9	MANBA
6.80226e-173	-2.64621	0.123	0.534	1.29889e-168	9	ARL4C
4.05117e-171	2.29909	0.258	0.063	7.7357e-167	9	DAPP1
4.94548e-170	-2.95588	0.094	0.502	9.4434e-166	9	CD97
6.88724e-168	1.9446	0.399	0.141	1.31512e-163	9	KIAA0040
9.9036e-167	-1.89051	0.312	0.682	1.89109e-162	9	LITAF
1.76861e-166	-3.27847	0.067	0.465	3.37716e-162	9	FLT3LG
9.81148e-166	2.08652	0.349	0.112	1.8735e-161	9	CYB5A
4.33279e-165	1.99947	0.357	0.117	8.27347e-161	9	PLEKHF2
5.63248e-165	2.1646	0.257	0.064	1.07552e-160	9	NFKBID
5.97514e-164	1.96411	0.382	0.133	1.14095e-159	9	KIAA1033
1.23787e-161	-8.82734	0.001	0.381	2.36371e-157	9	GIMAP4
9.3518e-159	2.05836	0.312	0.094	1.78573e-154	9	HIP1R
2.70355e-158	-8.31693	0.017	0.389	5.16242e-154	9	NKG7
5.33722e-158	-1.69483	0.45	0.734	1.01914e-153	9	AHNAK
5.39308e-157	-6.62753	0.005	0.378	1.02981e-152	9	GIMAP5
6.35899e-157	-3.50851	0.044	0.431	1.21425e-152	9	MGAT4A
1.01296e-156	-2.17696	0.276	0.627	1.93424e-152	9	FLNA
5.84161e-156	-4.72686	0.015	0.391	1.11546e-151	9	TC2N
1.2776e-155	-3.02234	0.078	0.464	2.43959e-151	9	RGS10
7.56174e-155	-4.32201	0.024	0.398	1.44391e-150	9	CD5
8.13371e-154	1.58448	0.514	0.233	1.55313e-149	9	SYPL1
1.66644e-153	-5.97952	0.008	0.376	3.18207e-149	9	CAMK4
8.83645e-153	-6.17175	0.008	0.374	1.68732e-148	9	CD27
1.97113e-152	1.96515	0.312	0.095	3.76388e-148	9	CTSH
1.28631e-151	-2.33735	0.203	0.558	2.4562e-147	9	NOSIP
3.65834e-151	-7.14046	0.004	0.366	6.9856e-147	9	ITK
9.77263e-151	-7.81397	0.006	0.367	1.86608e-146	9	GZMA
9.50692e-149	1.10003	0.787	0.533	1.81535e-144	9	FOXP1
6.34945e-148	-4.32525	0.027	0.391	1.21243e-143	9	CD6
2.89005e-147	-1.19122	0.53	0.798	5.51856e-143	9	MYL12B
1.67953e-146	-1.20384	0.551	0.813	3.20706e-142	9	EMP3
1.68016e-145	2.01986	0.318	0.103	3.20827e-141	9	RP9
1.97826e-145	-4.6211	0.017	0.375	3.77749e-141	9	AAK1
2.26808e-143	2.01017	0.286	0.084	4.3309e-139	9	GSAP
1.43191e-142	-2.70791	0.095	0.462	2.73423e-138	9	ITM2A
5.51508e-140	-5.25408	0.027	0.373	1.0531e-135	9	LGALS1
1.58616e-139	-3.66267	0.066	0.415	3.02878e-135	9	ITGB1
4.50932e-138	1.84017	0.341	0.12	8.61054e-134	9	DGKD
4.05766e-137	-1.95346	0.19	0.549	7.7481e-133	9	SPOCK2
5.5338e-137	-7.32309	0.003	0.34	1.05668e-132	9	MAL
1.88154e-136	-5.36598	0.01	0.349	3.5928e-132	9	CD96
6.58519e-136	1.63389	0.381	0.142	1.25744e-131	9	APLP2
9.00201e-136	-8.70858	0.003	0.337	1.71893e-131	9	PRF1
1.13708e-131	1.73948	0.393	0.157	2.17125e-127	9	IFT57
2.72416e-131	-5.38279	0.009	0.338	5.20178e-127	9	LEF1
5.2754e-131	1.10629	0.728	0.486	1.00734e-126	9	SEC62
7.04655e-131	-6.45443	0.007	0.333	1.34554e-126	9	SPN
4.43683e-130	-6.40372	0.005	0.33	8.47212e-126	9	GIMAP1
5.01162e-130	-2.2507	0.162	0.505	9.56968e-126	9	SLC9A3R1
1.243e-129	1.61268	0.409	0.168	2.37351e-125	9	UVRAG
3.58985e-129	-5.84527	0.008	0.332	6.85482e-125	9	PRKCQ-AS1
1.53631e-128	1.21654	0.693	0.445	2.93358e-124	9	SP100
6.84264e-128	1.22637	0.633	0.371	1.3066e-123	9	MTPN
8.14649e-128	1.56252	0.452	0.204	1.55557e-123	9	NCOA3
4.17883e-127	-7.66069	0.002	0.32	7.97948e-123	9	AQP3
1.26168e-124	-4.99009	0.016	0.334	2.40918e-120	9	DOK2
2.71937e-124	1.93881	0.296	0.099	5.19264e-120	9	PARP14
4.93917e-122	1.61265	0.432	0.192	9.43135e-118	9	BLOC1S2
2.48336e-121	-6.61036	0.005	0.313	4.74198e-117	9	RORA
8.20228e-121	-9.22783	0.004	0.31	1.56623e-116	9	GZMH
5.57816e-120	2.05189	0.265	0.084	1.06515e-115	9	RP1-313I6.12
4.29687e-118	1.72041	0.347	0.135	8.20488e-114	9	ARHGAP17
4.67167e-118	1.50884	0.391	0.159	8.92055e-114	9	LYST
4.82486e-118	-1.5586	0.286	0.609	9.21306e-114	9	BIN2
3.04069e-117	-3.28732	0.063	0.378	5.80619e-113	9	CTSC
5.36645e-116	1.43238	0.49	0.247	1.02472e-111	9	RP11-220I1.1
6.81496e-116	1.36637	0.476	0.234	1.30132e-111	9	CHCHD10
7.82107e-115	1.13322	0.621	0.366	1.49343e-110	9	PTPN6
1.08967e-114	-1.83564	0.18	0.511	2.08073e-110	9	SEPW1
1.90261e-114	-1.6387	0.224	0.547	3.63304e-110	9	PRMT2
4.62678e-114	-6.97345	0.003	0.297	8.83483e-110	9	GATA3
6.96816e-114	1.38052	0.497	0.253	1.33057e-109	9	SH3BP5
7.26712e-114	-1.9154	0.184	0.505	1.38766e-109	9	NDFIP1
5.00403e-113	1.11248	0.624	0.373	9.5552e-109	9	GRB2
6.67193e-112	-3.43553	0.053	0.357	1.274e-107	9	MT2A
1.47762e-111	-6.11521	0.004	0.292	2.82151e-107	9	INPP4B
2.37848e-111	-9.00105	0.002	0.289	4.5417e-107	9	KLRB1
1.13583e-109	1.27334	0.395	0.162	2.16886e-105	9	MAP3K8
5.61357e-109	1.69916	0.333	0.131	1.07191e-104	9	AP1B1
3.00793e-108	1.75578	0.274	0.093	5.74365e-104	9	SMC6
8.85824e-108	-2.27692	0.116	0.426	1.69148e-103	9	PPP2R5C
3.12661e-106	1.50573	0.379	0.163	5.97026e-102	9	SHMT2
7.86308e-106	1.59114	0.366	0.157	1.50146e-101	9	RB1
2.37808e-105	-3.33477	0.046	0.338	4.54094e-101	9	FYN
7.97311e-105	1.74835	0.314	0.121	1.52246e-100	9	C15orf57
4.12789e-104	-8.61253	0.003	0.276	7.8822e-100	9	GZMB
6.61351e-103	-6.2398	0.008	0.28	1.26285e-98	9	KLRG1
2.86833e-100	-1.48899	0.294	0.588	5.47708e-96	9	HSPA5
3.20581e-99	-9.75204	0.002	0.264	6.1215e-95	9	FGFBP2
8.81522e-99	1.5256	0.383	0.175	1.68327e-94	9	DRAM2
1.91948e-98	1.56645	0.321	0.127	3.66524e-94	9	LAIR1
3.88426e-98	1.35831	0.445	0.224	7.41699e-94	9	PPM1K
1.60433e-97	1.35965	0.473	0.246	3.06347e-93	9	PRKCB
3.11435e-97	-8.74734	0.01	0.269	5.94684e-93	9	GNLY
6.06642e-97	-2.61332	0.07	0.354	1.15838e-92	9	ZYX
1.19221e-96	1.32189	0.46	0.24	2.27652e-92	9	FAM96A
4.09432e-96	-7.87128	0.002	0.257	7.8181e-92	9	GPRIN3
2.10282e-95	-2.00251	0.157	0.444	4.01533e-91	9	SYNE2
2.3928e-95	1.46426	0.359	0.157	4.56906e-91	9	PDE4B
4.70668e-95	1.11005	0.603	0.374	8.9874e-91	9	SP110
5.28173e-95	1.8004	0.25	0.087	1.00855e-90	9	DMXL1
1.35412e-94	-4.03418	0.019	0.281	2.58569e-90	9	SLFN5
9.68911e-94	-6.30404	0.005	0.258	1.85014e-89	9	ATP2B4
1.49786e-92	1.3293	0.439	0.225	2.86016e-88	9	LTA4H
2.89958e-92	-6.72714	0.005	0.253	5.53675e-88	9	SAMD3
9.52705e-92	-2.9349	0.06	0.327	1.81919e-87	9	ITGAL
3.08921e-91	-3.85438	0.027	0.284	5.89885e-87	9	TOB1
1.16629e-90	1.75661	0.261	0.096	2.22702e-86	9	SYVN1
3.65308e-90	-2.11718	0.133	0.415	6.97556e-86	9	CTSD
5.21891e-90	-4.84806	0.011	0.259	9.96551e-86	9	PXN
8.63636e-90	-2.26194	0.089	0.366	1.64911e-85	9	CAPN2
1.94796e-87	-2.33188	0.106	0.376	3.71964e-83	9	DDIT4
2.3441e-87	1.37259	0.395	0.194	4.47606e-83	9	ATP2A3
4.23865e-86	1.12604	0.545	0.332	8.0937e-82	9	ITSN2
1.6427e-85	-1.20972	0.284	0.566	3.13673e-81	9	NDUFS5
2.30702e-85	1.64497	0.28	0.112	4.40526e-81	9	BCAS4
3.17054e-85	-2.34441	0.095	0.356	6.05415e-81	9	ANXA2
1.66601e-84	-1.30386	0.286	0.56	3.18124e-80	9	LDHA
8.20823e-83	-4.09947	0.016	0.252	1.56736e-78	9	OXNAD1
9.95509e-83	-2.95749	0.041	0.288	1.90092e-78	9	LDLRAP1
1.168e-82	1.38275	0.401	0.205	2.2303e-78	9	LSM10
1.61812e-82	-2.71148	0.075	0.326	3.08979e-78	9	APMAP
3.07617e-82	-1.28173	0.271	0.546	5.87395e-78	9	CALM3
6.21086e-82	-1.85747	0.125	0.392	1.18596e-77	9	IL10RA
8.58143e-82	1.56555	0.287	0.119	1.63862e-77	9	TRAF5
8.9137e-82	-2.04286	0.097	0.362	1.70207e-77	9	ATP1A1
1.24172e-80	-3.12964	0.043	0.283	2.37107e-76	9	MYO1F
1.78865e-80	1.31775	0.417	0.224	3.41543e-76	9	SMAP2
8.10239e-80	-1.69048	0.151	0.418	1.54715e-75	9	ARRB2
1.08077e-79	-1.98232	0.108	0.367	2.06372e-75	9	OPTN
8.52033e-79	-1.73112	0.142	0.407	1.62696e-74	9	SIGIRR
1.08468e-78	-1.05809	0.348	0.611	2.0712e-74	9	PKM
1.59167e-78	-3.21572	0.037	0.271	3.03929e-74	9	CORO1B
7.86736e-76	1.16393	0.468	0.273	1.50227e-71	9	PARP1
1.46522e-75	-1.70026	0.207	0.458	2.79784e-71	9	GNG2
3.50793e-75	-1.58205	0.177	0.434	6.69839e-71	9	PBXIP1
1.53133e-74	-2.07168	0.086	0.333	2.92408e-70	9	DSTN
4.01331e-74	1.48724	0.297	0.133	7.66341e-70	9	MEF2A
1.52999e-73	-3.26406	0.032	0.254	2.92152e-69	9	NUCB2
8.9286e-73	1.1136	0.458	0.265	1.70492e-68	9	LMBRD1
1.15426e-72	-1.40649	0.187	0.448	2.20406e-68	9	PRDX2
1.20466e-72	1.53184	0.256	0.105	2.30031e-68	9	PPP3CA
3.83298e-72	1.28234	0.381	0.197	7.31907e-68	9	NT5C
1.87542e-71	-1.15201	0.359	0.598	3.58111e-67	9	RNF213
2.94735e-71	-1.07001	0.506	0.698	5.62797e-67	9	LCP1
3.13626e-71	-1.57699	0.163	0.415	5.98869e-67	9	C10orf54
4.15449e-71	-1.1829	0.384	0.613	7.93299e-67	9	RAP1B
6.09358e-71	-1.58788	0.166	0.417	1.16357e-66	9	CFLAR
2.38413e-70	1.46103	0.294	0.133	4.55249e-66	9	ZNF107
3.89246e-70	1.41656	0.26	0.108	7.43264e-66	9	CAPG
5.2537e-70	1.35106	0.366	0.189	1.00319e-65	9	SP140L
5.50331e-70	1.44466	0.327	0.16	1.05086e-65	9	BLCAP
8.34346e-70	-2.26991	0.075	0.305	1.59318e-65	9	RNF125
3.25365e-69	-3.13643	0.04	0.252	6.21284e-65	9	GBP5
3.09282e-67	-2.0457	0.098	0.326	5.90573e-63	9	XBP1
9.53668e-67	1.46406	0.276	0.124	1.82103e-62	9	AIDA
1.30624e-66	-1.72817	0.121	0.356	2.49426e-62	9	SORL1
1.0027e-65	1.02704	0.482	0.296	1.91465e-61	9	JUND
6.38431e-65	1.18316	0.375	0.205	1.21908e-60	9	DCK
2.78313e-64	1.38648	0.284	0.131	5.31438e-60	9	TRIM38
3.61806e-64	1.18579	0.348	0.181	6.90869e-60	9	SPINT2
3.64992e-64	-2.64307	0.075	0.283	6.96952e-60	9	C12orf75
3.65566e-64	-1.18205	0.219	0.465	6.98047e-60	9	SKAP1
5.84779e-64	1.44536	0.258	0.114	1.11664e-59	9	GRINA
[truncated: 5,616 more rows]
