# Supplementary material for: Novel insights from comprehensive analysis: The role of cuproptosis and peripheral immune infiltration in Alzheimer’s disease
Source: PLoS One. 2025 Jun 25;20(6):e0325799. doi: 10.1371/journal.pone.0325799 (PMC12194219; doi:10.1371/journal.pone.0325799)
Supplement: S8 Table — (XLSX) [file pone.0325799.s011.xlsx]

## Sheet: Sheet1
Supplementary Table 8. Identification of differently expressed genes in every cell
p_val	avg_log2FC	pct.1	pct.2	p_val_adj	cluster	gene
0	-5.09698	0.075	0.692	0	T cells, CD4+	NKG7
0	2.0088	0.889	0.305	0	T cells, CD4+	IL7R
0	-5.37606	0.021	0.591	0	T cells, CD4+	GZMH
0	-3.68217	0.129	0.686	0	T cells, CD4+	CCL5
0	-4.10427	0.125	0.679	0	T cells, CD4+	CST7
0	-3.57775	0.116	0.668	0	T cells, CD4+	HLA-DRB1
0	-3.62028	0.086	0.636	0	T cells, CD4+	GZMA
0	-3.33831	0.2	0.735	0	T cells, CD4+	HLA-DPA1
0	2.6255	0.689	0.158	0	T cells, CD4+	TCF7
0	-4.44547	0.02	0.549	0	T cells, CD4+	ZEB2
0	-3.75624	0.046	0.574	0	T cells, CD4+	PLEK
0	-3.16633	0.233	0.759	0	T cells, CD4+	HLA-DPB1
0	-4.63452	0.072	0.591	0	T cells, CD4+	PRF1
0	-5.63126	0.015	0.53	0	T cells, CD4+	GZMB
0	3.64392	0.579	0.065	0	T cells, CD4+	MAL
0	-5.74408	0.012	0.508	0	T cells, CD4+	FGFBP2
0	1.35658	0.919	0.448	0	T cells, CD4+	LTB
0	-3.26293	0.227	0.696	0	T cells, CD4+	CTSW
0	-5.17456	0.032	0.5	0	T cells, CD4+	GNLY
0	2.90659	0.548	0.093	0	T cells, CD4+	LEF1
0	-4.76673	0.012	0.447	0	T cells, CD4+	KLRD1
0	3.13797	0.517	0.09	0	T cells, CD4+	AQP3
0	2.30211	0.569	0.147	0	T cells, CD4+	CAMK4
0	-3.48883	0.065	0.481	0	T cells, CD4+	HLA-DRB5
0	-4.55615	0.013	0.415	0	T cells, CD4+	CCL4
0	-3.52272	0.06	0.46	0	T cells, CD4+	HOPX
0	-5.23172	0.007	0.403	0	T cells, CD4+	GPR56
0	-4.21963	0.031	0.426	0	T cells, CD4+	HLA-DQA1
0	1.80136	0.737	0.345	0	T cells, CD4+	NOSIP
0	2.59417	0.51	0.121	0	T cells, CD4+	PRKCQ-AS1
0	1.69838	0.632	0.26	0	T cells, CD4+	FLT3LG
0	1.94084	0.531	0.165	0	T cells, CD4+	CCR7
0	-4.87597	0.01	0.374	0	T cells, CD4+	FCGR3A
0	-4.55943	0.059	0.42	0	T cells, CD4+	HLA-DRA
0	1.14876	0.698	0.344	0	T cells, CD4+	SELL
0	1.43692	0.698	0.344	0	T cells, CD4+	LEPROTL1
0	2.57559	0.447	0.096	0	T cells, CD4+	RCAN3
0	-4.58902	0.033	0.371	0	T cells, CD4+	SPON2
0	-4.46817	0.009	0.344	0	T cells, CD4+	FGR
0	1.62858	0.522	0.192	0	T cells, CD4+	CD27
0	-2.54533	0.116	0.443	0	T cells, CD4+	C12orf75
0	1.35801	0.639	0.316	0	T cells, CD4+	TMEM123
0	-2.31778	0.16	0.483	0	T cells, CD4+	APMAP
0	1.37041	0.665	0.345	0	T cells, CD4+	PIK3IP1
0	1.63487	0.933	0.614	0	T cells, CD4+	LDHB
0	1.0761	0.795	0.482	0	T cells, CD4+	DNAJB1
0	-3.47662	0.046	0.359	0	T cells, CD4+	CD8A
0	2.11956	0.434	0.123	0	T cells, CD4+	INPP4B
0	-1.65272	0.369	0.678	0	T cells, CD4+	GSTP1
0	-1.90336	0.212	0.517	0	T cells, CD4+	LGALS1
0	-2.45104	0.102	0.406	0	T cells, CD4+	TPST2
0	-2.25608	0.127	0.43	0	T cells, CD4+	MYO1F
0	1.32299	0.596	0.298	0	T cells, CD4+	RGS10
0	-5.64071	0.004	0.302	0	T cells, CD4+	PRSS23
0	1.08742	0.857	0.56	0	T cells, CD4+	FYB
0	-4.63005	0.007	0.301	0	T cells, CD4+	FCRL6
0	-1.97458	0.212	0.505	0	T cells, CD4+	SYNE1
0	-3.58398	0.064	0.355	0	T cells, CD4+	HLA-DQB1
0	-1.90344	0.226	0.515	0	T cells, CD4+	CTSC
0	-5.28736	0.005	0.289	0	T cells, CD4+	CX3CR1
0	-1.89022	0.134	0.416	0	T cells, CD4+	BHLHE40
0	-1.29582	0.544	0.825	0	T cells, CD4+	CLIC1
0	-2.69233	0.07	0.35	0	T cells, CD4+	EFHD2
0	-2.24667	0.134	0.414	0	T cells, CD4+	KLRG1
0	-5.392	0.01	0.288	0	T cells, CD4+	TYROBP
0	-3.05262	0.094	0.371	0	T cells, CD4+	CMC1
0	1.80185	0.422	0.149	0	T cells, CD4+	DGKA
0	-3.23238	0.038	0.309	0	T cells, CD4+	MAP3K8
0	-3.27112	0.053	0.323	0	T cells, CD4+	HLA-DMA
0	2.02821	0.361	0.091	0	T cells, CD4+	CD4
0	2.17046	0.362	0.093	0	T cells, CD4+	TRAT1
0	-1.41764	0.325	0.594	0	T cells, CD4+	IQGAP1
0	4.44984	0.29	0.022	0	T cells, CD4+	TSHZ2
0	1.19406	0.623	0.358	0	T cells, CD4+	NDFIP1
0	1.7077	0.408	0.145	0	T cells, CD4+	LDLRAP1
0	-4.13006	0.008	0.269	0	T cells, CD4+	S1PR5
0	-2.80311	0.065	0.323	0	T cells, CD4+	TGFBR3
0	2.50801	0.323	0.066	0	T cells, CD4+	SERINC5
0	-4.754	0.005	0.26	0	T cells, CD4+	C1orf21
0	-2.03786	0.122	0.377	0	T cells, CD4+	APOBEC3G
0	-4.36134	0.018	0.27	0	T cells, CD4+	CLIC3
0	2.46833	0.324	0.073	0	T cells, CD4+	TRABD2A
0	1.18756	0.51	0.261	0	T cells, CD4+	CCDC109B
0	-1.49219	0.493	0.742	0	T cells, CD4+	FLNA
0	1.00232	0.506	0.257	0	T cells, CD4+	CD5
0	-2.02045	0.124	0.371	0	T cells, CD4+	SAMD3
0	-4.16535	0.018	0.264	0	T cells, CD4+	TTC38
0	1.8614	0.363	0.117	0	T cells, CD4+	OXNAD1
0	2.00778	0.348	0.103	0	T cells, CD4+	TESPA1
0	-1.91825	0.162	0.407	0	T cells, CD4+	CD63
0	-2.80753	0.048	0.291	0	T cells, CD4+	CD8B
0	1.17636	0.483	0.24	0	T cells, CD4+	GIMAP5
0	-1.23733	0.368	0.606	0	T cells, CD4+	DBI
0	-3.20273	0.031	0.267	0	T cells, CD4+	MATK
0	-1.41946	0.334	0.57	0	T cells, CD4+	GNG2
0	-1.68775	0.153	0.388	0	T cells, CD4+	ACTN4
0	-3.28763	0.037	0.27	0	T cells, CD4+	RHOC
0	-1.80792	0.167	0.4	0	T cells, CD4+	MIR24-2
0	-4.25182	0.019	0.251	0	T cells, CD4+	MS4A1
0	1.20202	0.424	0.192	0	T cells, CD4+	GPR183
0	-1.72962	0.397	0.625	0	T cells, CD4+	GZMM
0	-4.16824	0.031	0.257	0	T cells, CD4+	CD79A
0	-3.30345	0.69	0.915	0	T cells, CD4+	CD74
0	2.00381	0.324	0.101	0	T cells, CD4+	IL6ST
0	-2.20016	0.09	0.313	0	T cells, CD4+	CHST12
0	-1.45414	0.223	0.446	0	T cells, CD4+	SASH3
0	-1.18526	0.294	0.515	0	T cells, CD4+	REL
0	-1.04557	0.513	0.733	0	T cells, CD4+	PPP1CA
0	-2.16152	0.116	0.335	0	T cells, CD4+	IL2RB
0	-1.34946	0.533	0.752	0	T cells, CD4+	CYBA
0	2.61029	0.267	0.049	0	T cells, CD4+	CD28
0	-1.66436	0.148	0.366	0	T cells, CD4+	PRKCB
0	-1.2277	0.294	0.511	0	T cells, CD4+	MYO1G
0	-2.30969	0.078	0.295	0	T cells, CD4+	MTSS1
0	-1.16339	0.506	0.722	0	T cells, CD4+	MSN
0	-1.15023	0.242	0.456	0	T cells, CD4+	ANXA2
0	-1.82721	0.119	0.332	0	T cells, CD4+	RUNX3
0	-1.49883	0.2	0.412	0	T cells, CD4+	CDK2AP2
0	-1.42139	0.195	0.404	0	T cells, CD4+	ARPC5L
0	-1.30384	0.219	0.426	0	T cells, CD4+	TLN1
0	-1.49297	0.217	0.423	0	T cells, CD4+	ITGAL
0	-1.72523	0.113	0.318	0	T cells, CD4+	STOM
0	2.6044	0.255	0.051	0	T cells, CD4+	ACTN1
0	-1.13531	0.351	0.553	0	T cells, CD4+	C9orf142
0	-1.31848	0.209	0.411	0	T cells, CD4+	HERPUD1
0	2.45727	0.262	0.061	0	T cells, CD4+	PASK
0	1.51786	0.331	0.131	0	T cells, CD4+	THEM4
0	-1.07098	0.338	0.535	0	T cells, CD4+	PPP1R18
0	-1.54299	0.149	0.343	0	T cells, CD4+	RASSF1
0	-1.50576	0.526	0.719	0	T cells, CD4+	SRGN
0	-1.33623	0.314	0.5	0	T cells, CD4+	CTSD
0	-1.33754	0.179	0.363	0	T cells, CD4+	RAB7L1
0	-2.3783	0.088	0.271	0	T cells, CD4+	CD83
0	1.31474	0.351	0.169	0	T cells, CD4+	CORO1B
0	-1.94523	0.08	0.26	0	T cells, CD4+	LYST
0	-2.83698	0.078	0.258	0	T cells, CD4+	CD79B
0	1.52471	0.294	0.115	0	T cells, CD4+	RGCC
0	-1.2536	0.197	0.375	0	T cells, CD4+	B4GALT1
0	1.15043	0.343	0.166	0	T cells, CD4+	SATB1
0	-1.0091	0.294	0.471	0	T cells, CD4+	MTPN
0	-1.06809	0.52	0.694	0	T cells, CD4+	RAP1B
0	1.77445	0.253	0.081	0	T cells, CD4+	SH3YL1
0	-1.0664	0.608	0.779	0	T cells, CD4+	LCP1
0	-1.69828	0.139	0.31	0	T cells, CD4+	SH2D2A
0	-1.00709	0.335	0.506	0	T cells, CD4+	DHRS7
0	-1.68757	0.104	0.274	0	T cells, CD4+	APOBEC3C
0	-1.57044	0.139	0.309	0	T cells, CD4+	PYHIN1
0	-1.17293	0.586	0.755	0	T cells, CD4+	LITAF
0	1.4291	0.306	0.137	0	T cells, CD4+	MAML2
0	1.58705	0.293	0.127	0	T cells, CD4+	LIMS1
0	-1.10263	0.412	0.578	0	T cells, CD4+	SLC9A3R1
0	-1.44234	0.168	0.333	0	T cells, CD4+	ATP2B4
0	1.32591	0.272	0.11	0	T cells, CD4+	MYC
0	1.67713	0.252	0.09	0	T cells, CD4+	FAM102A
0	-1.07605	0.25	0.412	0	T cells, CD4+	MAPRE2
0	-1.29841	0.2	0.361	0	T cells, CD4+	KLRB1
0	-1.1737	0.197	0.358	0	T cells, CD4+	VASP
0	-1.27034	0.17	0.328	0	T cells, CD4+	TNFRSF1B
0	-1.20829	0.289	0.442	0	T cells, CD4+	ALOX5AP
0	-1.49846	0.641	0.794	0	T cells, CD4+	ITGB2
0	-1.42754	0.139	0.292	0	T cells, CD4+	ADAM8
0	-1.37542	0.14	0.292	0	T cells, CD4+	ID2
0	-1.23219	0.249	0.398	0	T cells, CD4+	SPN
0	-1.06871	0.478	0.618	0	T cells, CD4+	PSAP
0	-1.2972	0.689	0.746	0	T cells, CD4+	HCST
7.02008e-308	-1.15893	0.173	0.331	1.34048e-303	T cells, CD4+	INPP5D
3.61134e-307	-1.46283	0.114	0.258	6.89586e-303	T cells, CD4+	RAB37
2.74728e-302	-1.42506	0.139	0.286	5.24593e-298	T cells, CD4+	SYTL3
7.28136e-302	-1.31951	0.279	0.433	1.39038e-297	T cells, CD4+	CTSS
1.70717e-298	-1.01812	0.294	0.453	3.25984e-294	T cells, CD4+	PLAC8
4.72973e-294	-1.17615	0.197	0.35	9.03142e-290	T cells, CD4+	ZBTB38
6.88852e-291	-1.25547	0.132	0.278	1.31536e-286	T cells, CD4+	LYAR
2.69799e-289	-1.31918	0.122	0.264	5.1518e-285	T cells, CD4+	CDC42EP3
4.61954e-288	-1.05712	0.225	0.379	8.82102e-284	T cells, CD4+	ATP6V0B
6.62455e-287	1.0051	0.386	0.215	1.26496e-282	T cells, CD4+	TMEM256-PLSCR3
2.78958e-266	-1.39356	0.13	0.264	5.32671e-262	T cells, CD4+	MRPL10
6.95358e-263	-1.12444	0.403	0.541	1.32779e-258	T cells, CD4+	SAT1
2.993e-261	-1.11392	0.158	0.3	5.71513e-257	T cells, CD4+	ARHGAP25
7.41896e-261	1.15203	0.275	0.129	1.41665e-256	T cells, CD4+	PDE3B
2.52754e-255	1.11697	0.294	0.145	4.82633e-251	T cells, CD4+	BCL11B
1.75457e-250	-1.13013	0.179	0.316	3.35035e-246	T cells, CD4+	DIP2A
4.15407e-233	-1.0487	0.187	0.32	7.93219e-229	T cells, CD4+	DIAPH1
8.10425e-233	-1.15899	0.179	0.31	1.54751e-228	T cells, CD4+	PYCARD
1.14981e-224	-1.32118	0.184	0.309	2.19556e-220	T cells, CD4+	SNX2
1.5988e-224	1.05354	0.317	0.176	3.05291e-220	T cells, CD4+	PCED1B
2.48319e-224	1.0009	0.292	0.153	4.74165e-220	T cells, CD4+	SELM
3.8572e-222	1.21406	0.258	0.128	7.36533e-218	T cells, CD4+	TTC39C
6.53476e-219	1.09177	0.266	0.133	1.24781e-214	T cells, CD4+	PAG1
8.34181e-219	1.06886	0.268	0.135	1.59287e-214	T cells, CD4+	THOC3
3.06041e-216	-1.05651	0.138	0.264	5.84385e-212	T cells, CD4+	IKZF3
2.24071e-210	-1.14099	0.155	0.276	4.27864e-206	T cells, CD4+	RPS6KA1
2.42978e-201	-1.06494	0.145	0.266	4.63966e-197	T cells, CD4+	NT5C
1.73809e-184	-1.00932	0.158	0.274	3.31889e-180	T cells, CD4+	ADD1
1.66745e-178	-1.00454	0.179	0.29	3.18399e-174	T cells, CD4+	PTPN4
2.16062e-170	-1.03323	0.174	0.283	4.12571e-166	T cells, CD4+	GLIPR2
5.00952e-108	-1.01578	0.5	0.52	9.56567e-104	T cells, CD4+	CD247
2.23371e-90	-1.30751	0.185	0.253	4.26527e-86	T cells, CD4+	NCF1
3.33966e-80	-1.21435	0.185	0.254	6.37709e-76	T cells, CD4+	WDR74
0	5.60349	0.985	0.075	0	NK cells	NKG7
0	4.78028	0.974	0.109	0	NK cells	CST7
0	4.37907	0.97	0.119	0	NK cells	CCL5
0	4.38612	0.917	0.076	0	NK cells	GZMA
0	5.85881	0.853	0.025	0	NK cells	GZMH
0	5.25424	0.85	0.066	0	NK cells	PRF1
0	5.97754	0.765	0.019	0	NK cells	GZMB
0	3.86499	0.954	0.209	0	NK cells	CTSW
0	6.09329	0.735	0.017	0	NK cells	FGFBP2
0	5.67739	0.718	0.033	0	NK cells	GNLY
0	-3.07778	0.25	0.907	0	NK cells	LTB
0	5.39187	0.647	0.015	0	NK cells	KLRD1
0	5.76091	0.584	0.01	0	NK cells	GPR56
0	3.98516	0.638	0.066	0	NK cells	HOPX
0	3.91467	0.585	0.023	0	NK cells	CCL4
0	2.81919	0.673	0.121	0	NK cells	PLEK
0	3.00079	0.634	0.103	0	NK cells	ZEB2
0	2.48701	0.857	0.336	0	NK cells	GZMM
0	2.95577	0.655	0.15	0	NK cells	APMAP
0	3.60045	0.52	0.023	0	NK cells	FCGR3A
0	-1.90601	0.193	0.69	0	NK cells	SELL
0	5.12515	0.53	0.034	0	NK cells	SPON2
0	3.15571	0.605	0.112	0	NK cells	C12orf75
0	3.04769	0.586	0.115	0	NK cells	KLRG1
0	2.53243	0.657	0.205	0	NK cells	SYNE1
0	1.97067	0.921	0.472	0	NK cells	SRGN
0	2.31129	0.66	0.222	0	NK cells	CTSC
0	6.14179	0.439	0.006	0	NK cells	PRSS23
0	-3.55962	0.066	0.495	0	NK cells	CCR7
0	2.91219	0.537	0.109	0	NK cells	TPST2
0	5.24277	0.437	0.009	0	NK cells	FCRL6
0	-4.1277	0.042	0.469	0	NK cells	MAL
0	-2.58332	0.146	0.571	0	NK cells	TCF7
0	2.54087	0.555	0.136	0	NK cells	MYO1F
0	2.79787	0.523	0.106	0	NK cells	SAMD3
0	3.59113	0.464	0.056	0	NK cells	TGFBR3
0	3.63761	0.501	0.094	0	NK cells	CMC1
0	3.49914	0.463	0.068	0	NK cells	CD8A
0	5.20789	0.408	0.013	0	NK cells	CX3CR1
0	2.08178	0.622	0.231	0	NK cells	LGALS1
0	2.33273	0.532	0.144	0	NK cells	BHLHE40
0	4.84274	0.391	0.009	0	NK cells	S1PR5
0	1.94414	0.868	0.489	0	NK cells	FLNA
0	1.91351	0.701	0.325	0	NK cells	GNG2
0	-3.22625	0.076	0.45	0	NK cells	LEF1
0	2.95041	0.473	0.099	0	NK cells	IL2RB
0	-1.42113	0.356	0.727	0	NK cells	IL7R
0	5.37617	0.377	0.007	0	NK cells	C1orf21
0	2.9773	0.453	0.085	0	NK cells	EFHD2
0	4.90736	0.386	0.02	0	NK cells	CLIC3
0	1.58942	0.759	0.401	0	NK cells	GSTP1
0	4.66189	0.376	0.02	0	NK cells	TTC38
0	2.18018	0.516	0.161	0	NK cells	KLRB1
0	1.98373	0.951	0.601	0	NK cells	HCST
0	2.08483	0.551	0.202	0	NK cells	ITGAL
0	3.85632	0.378	0.031	0	NK cells	MATK
0	2.48987	0.445	0.099	0	NK cells	STOM
0	2.82579	0.375	0.032	0	NK cells	TYROBP
0	1.71448	0.721	0.38	0	NK cells	SLC9A3R1
0	2.3016	0.508	0.17	0	NK cells	CD63
0	1.97158	0.94	0.604	0	NK cells	ITGB2
0	-3.16876	0.055	0.385	0	NK cells	RCAN3
0	-1.47758	0.262	0.59	0	NK cells	TMEM123
0	1.93171	0.539	0.214	0	NK cells	SPN
0	-2.73396	0.092	0.415	0	NK cells	AQP3
0	2.39791	0.387	0.066	0	NK cells	FGR
0	1.53307	0.649	0.328	0	NK cells	SYNE2
0	-1.73341	0.147	0.467	0	NK cells	CD27
0	2.68749	0.413	0.093	0	NK cells	CHST12
0	1.64993	0.882	0.563	0	NK cells	LITAF
0	2.48501	0.435	0.117	0	NK cells	SH2D2A
0	-1.98195	0.151	0.468	0	NK cells	CAMK4
0	1.77783	0.617	0.3	0	NK cells	CTSD
0	1.57326	0.66	0.345	0	NK cells	C9orf142
0	-1.33817	0.334	0.645	0	NK cells	FOXP1
0	2.1917	0.456	0.146	0	NK cells	ATP2B4
0	-1.63864	0.338	0.648	0	NK cells	NOSIP
0	2.20433	0.45	0.145	0	NK cells	APOBEC3G
0	3.93048	0.326	0.027	0	NK cells	AOAH
0	1.98393	0.467	0.169	0	NK cells	ACTN4
0	2.27296	0.421	0.123	0	NK cells	PYHIN1
0	-2.39423	0.121	0.419	0	NK cells	PRKCQ-AS1
0	2.01305	0.48	0.182	0	NK cells	MIR24-2
0	-2.05583	0.113	0.409	0	NK cells	GPR183
0	1.83346	0.707	0.412	0	NK cells	CD247
0	1.54676	0.937	0.643	0	NK cells	CD99
0	2.25904	0.359	0.072	0	NK cells	CD8B
0	2.2187	0.414	0.129	0	NK cells	RUNX3
0	1.29381	0.71	0.425	0	NK cells	ARL4C
0	1.2876	0.871	0.587	0	NK cells	CLIC1
0	2.2152	0.4	0.117	0	NK cells	SYTL3
0	2.867	0.339	0.058	0	NK cells	RHOC
0	4.77323	0.29	0.01	0	NK cells	PTGDR
0	4.03294	0.296	0.017	0	NK cells	TBX21
0	-1.32726	0.273	0.548	0	NK cells	PLP2
0	1.45289	0.789	0.514	0	NK cells	RAP1B
0	1.44961	0.969	0.695	0	NK cells	S100A4
0	1.4605	0.583	0.31	0	NK cells	MYO1G
0	1.51382	0.505	0.233	0	NK cells	DOK2
0	5.39505	0.278	0.006	0	NK cells	KLRF1
0	1.25764	0.669	0.398	0	NK cells	CD97
0	2.98534	0.321	0.051	0	NK cells	ABI3
0	-1.33497	0.209	0.477	0	NK cells	CCDC109B
0	1.34347	0.663	0.396	0	NK cells	DBI
0	1.38404	0.79	0.523	0	NK cells	MSN
0	-1.2228	0.331	0.597	0	NK cells	PIK3IP1
0	1.41769	0.594	0.332	0	NK cells	DHRS7
0	-1.47871	0.201	0.461	0	NK cells	PIM2
0	1.27786	0.635	0.376	0	NK cells	ZAP70
0	1.17795	0.52	0.261	0	NK cells	ANXA2
0	-2.54316	0.076	0.334	0	NK cells	CD82
0	1.30584	0.588	0.33	0	NK cells	PPP2R5C
0	1.93861	0.384	0.129	0	NK cells	ID2
0	-1.15087	0.334	0.589	0	NK cells	RNASET2
0	1.33208	0.604	0.35	0	NK cells	PPP1R18
0	1.6226	0.467	0.213	0	NK cells	ARPC5L
0	1.29889	0.626	0.372	0	NK cells	IQGAP1
0	1.7054	0.473	0.22	0	NK cells	CDK2AP2
0	1.24558	0.677	0.427	0	NK cells	YWHAQ
0	-3.28424	0.051	0.301	0	NK cells	NCF1
0	1.43194	0.494	0.245	0	NK cells	FYN
0	1.56606	0.498	0.249	0	NK cells	SASH3
0	1.17277	0.764	0.515	0	NK cells	BIN2
0	1.89783	0.369	0.121	0	NK cells	LYAR
0	-1.25041	0.285	0.532	0	NK cells	FLT3LG
0	-1.02842	0.574	0.82	0	NK cells	EIF3E
0	1.18179	0.783	0.539	0	NK cells	PPP1CA
0	-1.76243	0.127	0.369	0	NK cells	DGKA
0	-1.61738	0.138	0.38	0	NK cells	COTL1
0	1.57374	0.406	0.165	0	NK cells	GBP5
0	1.65024	0.433	0.192	0	NK cells	ZBTB38
0	1.34308	0.852	0.612	0	NK cells	LCP1
0	1.36644	0.516	0.277	0	NK cells	CAPN2
0	1.46124	0.48	0.241	0	NK cells	TLN1
0	-3.59326	0.029	0.265	0	NK cells	SPINT2
0	4.05876	0.253	0.017	0	NK cells	SLAMF7
0	1.22144	0.564	0.328	0	NK cells	PRKCH
0	-3.35047	0.036	0.27	0	NK cells	MYC
0	1.74359	0.399	0.167	0	NK cells	RASSF1
0	3.08463	0.277	0.046	0	NK cells	CD300A
0	-1.16123	0.246	0.476	0	NK cells	CD55
0	1.1199	0.767	0.537	0	NK cells	RARRES3
0	1.25846	0.556	0.328	0	NK cells	AKNA
0	1.1996	0.742	0.514	0	NK cells	RNF213
0	-1.97518	0.092	0.318	0	NK cells	SYPL1
0	2.19074	0.306	0.08	0	NK cells	LINC00152
0	1.87383	0.365	0.139	0	NK cells	ADAM8
0	-1.10402	0.3	0.525	0	NK cells	RGS10
0	1.258	0.576	0.351	0	NK cells	BSG
0	1.24492	0.558	0.334	0	NK cells	CFLAR
0	1.53055	0.513	0.291	0	NK cells	ALOX5AP
0	1.63543	0.395	0.173	0	NK cells	DIP2A
0	1.07823	0.707	0.486	0	NK cells	GUK1
0	2.47757	0.297	0.076	0	NK cells	GNPTAB
0	1.51865	0.416	0.196	0	NK cells	RAB7L1
0	-1.38177	0.631	0.85	0	NK cells	LDHB
0	1.18645	0.737	0.518	0	NK cells	PDIA3
0	1.08471	0.624	0.407	0	NK cells	SELPLG
0	-2.57131	0.053	0.269	0	NK cells	SERINC5
0	-2.61591	0.058	0.273	0	NK cells	TRABD2A
0	1.28614	0.486	0.274	0	NK cells	PARP8
0	-1.01551	0.384	0.595	0	NK cells	LEPROTL1
0	1.10189	0.593	0.382	0	NK cells	PGAM1
0	1.92562	0.336	0.126	0	NK cells	MRPL10
0	1.61501	0.374	0.164	0	NK cells	PTPN4
0	-2.04177	0.08	0.29	0	NK cells	BIRC3
0	-1.49166	0.14	0.348	0	NK cells	LDLRAP1
0	-1.16453	0.189	0.396	0	NK cells	C6orf48
0	2.19378	0.291	0.085	0	NK cells	RAB27A
0	1.5231	0.387	0.182	0	NK cells	PXN
0	2.55559	0.27	0.066	0	NK cells	NCR3
0	1.35402	0.429	0.225	0	NK cells	IDH2
0	2.65044	0.26	0.057	0	NK cells	CEP78
0	1.09492	0.563	0.362	0	NK cells	P4HB
0	1.20493	0.797	0.598	0	NK cells	CALR
0	-1.46382	0.149	0.348	0	NK cells	INPP4B
0	2.06987	0.292	0.094	0	NK cells	SLA2
0	-1.76369	0.104	0.301	0	NK cells	PELI1
0	1.45863	0.384	0.187	0	NK cells	DIAPH1
0	1.15091	0.478	0.281	0	NK cells	MT2A
0	1.06135	0.54	0.345	0	NK cells	CLEC2B
0	1.09654	0.708	0.513	0	NK cells	HSPA5
0	1.14827	0.529	0.335	0	NK cells	MACF1
0	2.24736	0.262	0.068	0	NK cells	MCTP2
0	1.20019	0.469	0.275	0	NK cells	RAB1B
0	1.78476	0.313	0.12	0	NK cells	RAB37
0	1.28103	0.458	0.265	0	NK cells	MAPRE2
0	1.28423	0.375	0.184	0	NK cells	TNFRSF1B
0	-1.72577	0.1	0.291	0	NK cells	TESPA1
0	1.2177	0.767	0.577	0	NK cells	CYBA
0	-1.44866	0.102	0.292	0	NK cells	CD4
0	1.74395	0.315	0.126	0	NK cells	TSEN54
0	1.19674	0.437	0.248	0	NK cells	TGFB1
0	-1.90676	0.089	0.277	0	NK cells	IL6ST
0	2.00851	0.269	0.081	0	NK cells	GABARAPL1
0	-1.58011	0.119	0.304	0	NK cells	OXNAD1
0	-1.71983	0.1	0.285	0	NK cells	MAML2
0	1.99171	0.271	0.087	0	NK cells	RALGDS
0	1.51856	0.349	0.166	0	NK cells	GLIPR2
0	1.27109	0.446	0.264	0	NK cells	DSTN
0	1.23516	0.452	0.271	0	NK cells	SCP2
0	1.10221	0.497	0.316	0	NK cells	BTN3A2
0	1.07243	0.48	0.299	0	NK cells	TAP1
0	1.15291	0.512	0.331	0	NK cells	NDUFB7
0	1.22924	0.404	0.224	0	NK cells	B4GALT1
0	1.07902	0.49	0.31	0	NK cells	STK10
0	1.58649	0.321	0.143	0	NK cells	APOL6
0	1.43546	0.308	0.13	0	NK cells	PTGER2
0	1.69296	0.287	0.111	0	NK cells	AGTRAP
0	1.81457	0.288	0.114	0	NK cells	G6PD
0	1.11795	0.471	0.298	0	NK cells	FAM49B
0	1.35351	0.33	0.159	0	NK cells	STAT4
0	1.10403	0.502	0.331	0	NK cells	OSTF1
0	1.78486	0.275	0.107	0	NK cells	TFDP2
0	1.04433	0.459	0.291	0	NK cells	UTRN
0	1.14513	0.392	0.225	0	NK cells	CBLB
0	1.34208	0.344	0.177	0	NK cells	C5orf56
0	1.1041	0.406	0.242	0	NK cells	PDIA6
0	1.17361	0.379	0.217	0	NK cells	MFSD10
0	1.30585	0.332	0.17	0	NK cells	FKBP11
0	1.14059	0.931	0.77	0	NK cells	ARPC2
0	1.06819	0.462	0.303	0	NK cells	ITGB7
0	1.41349	0.32	0.161	0	NK cells	RPS6KA1
0	1.55624	0.28	0.122	0	NK cells	TSPAN32
0	1.0178	0.522	0.367	0	NK cells	CCNH
0	1.5896	0.265	0.112	0	NK cells	DNAJC1
0	1.31231	0.294	0.141	0	NK cells	CDC42EP3
0	1.4705	0.288	0.137	0	NK cells	APOBEC3C
0	1.47501	0.291	0.141	0	NK cells	SDF2L1
0	1.45285	0.26	0.111	0	NK cells	ARAP2
0	1.01769	0.891	0.761	0	NK cells	IL32
0	1.00837	0.961	0.838	0	NK cells	MYL6
0	1.00107	0.901	0.811	0	NK cells	IFITM2
0	1.29225	0.99	0.92	0	NK cells	SH3BGRL3
0	1.04765	0.987	0.926	0	NK cells	CFL1
0	1.17753	0.996	0.966	0	NK cells	PFN1
0	1.10463	0.997	0.97	0	NK cells	HLA-C
0	-1.02006	0.996	0.994	0	NK cells	RPS13
1.32924e-306	1.14768	0.379	0.22	2.53818e-302	NK cells	NFATC2
1.66284e-305	1.07463	0.405	0.242	3.1752e-301	NK cells	RNF125
3.18143e-304	1.03346	0.412	0.247	6.07495e-300	NK cells	RORA
3.98485e-290	1.56192	0.266	0.126	7.60907e-286	NK cells	CD320
4.71476e-284	1.44473	0.25	0.113	9.00284e-280	NK cells	PATL2
1.35659e-274	-1.40639	0.12	0.285	2.5904e-270	NK cells	TRAT1
4.19408e-272	1.23974	0.305	0.163	8.00859e-268	NK cells	RNF166
5.88504e-265	-1.02822	0.206	0.395	1.12375e-260	NK cells	CTB-133G6.1
4.88777e-264	1.14377	0.266	0.124	9.33319e-260	NK cells	MAP3K8
6.29023e-264	1.05109	0.381	0.234	1.20112e-259	NK cells	NFATC3
3.58472e-262	1.06936	0.382	0.238	6.84501e-258	NK cells	MIEN1
1.64078e-257	1.03054	0.376	0.232	3.13306e-253	NK cells	TMEM109
3.18462e-256	1.13882	0.325	0.184	6.08102e-252	NK cells	PIK3R5
1.14103e-252	1.41241	0.26	0.131	2.17879e-248	NK cells	ACAA2
5.1723e-244	1.31772	0.259	0.13	9.87651e-240	NK cells	IQGAP2
3.39225e-240	1.20981	0.305	0.173	6.47751e-236	NK cells	LASP1
6.02796e-235	1.00813	0.498	0.351	1.15104e-230	NK cells	HIST1H1E
2.44744e-229	1.3173	0.252	0.129	4.67338e-225	NK cells	RAB9A
4.98303e-228	1.26008	0.266	0.139	9.51511e-224	NK cells	PTPN7
2.42086e-220	-1.15885	0.132	0.283	4.62264e-216	NK cells	THEM4
2.83291e-214	1.11587	0.309	0.183	5.40944e-210	NK cells	IFI27L2
4.3364e-214	1.10371	0.315	0.19	8.28035e-210	NK cells	CCDC88C
7.93591e-212	-1.79672	0.898	0.751	1.51536e-207	NK cells	CD74
2.11099e-210	-1.34354	0.147	0.294	4.03093e-206	NK cells	SNX2
3.952e-209	1.07146	0.328	0.202	7.54634e-205	NK cells	ZBTB1
8.72229e-209	1.10503	0.298	0.173	1.66552e-204	NK cells	CASP1
5.04767e-199	1.03922	0.319	0.197	9.63854e-195	NK cells	FBXW5
8.27838e-197	-1.04112	0.162	0.312	1.58076e-192	NK cells	CORO1B
3.28223e-196	1.03968	0.325	0.205	6.26743e-192	NK cells	KCNAB2
3.75503e-195	1.06387	0.293	0.175	7.17023e-191	NK cells	SURF4
2.77254e-191	1.12661	0.271	0.155	5.29416e-187	NK cells	DERL1
2.76658e-184	1.08572	0.261	0.148	5.28278e-180	NK cells	BTN3A1
1.45467e-182	1.038	0.302	0.185	2.77769e-178	NK cells	TUBB4B
2.62088e-175	-1.221	0.126	0.254	5.00458e-171	NK cells	LIMS1
2.34963e-165	1.01631	0.261	0.154	4.48663e-161	NK cells	DGKZ
1.64408e-162	1.25665	0.338	0.227	3.13937e-158	NK cells	DUSP2
1.87306e-147	1.01158	0.265	0.164	3.57661e-143	NK cells	VIMP
0	6.7567	0.986	0.024	0	B cells	CD79A
0	6.69447	0.959	0.017	0	B cells	MS4A1
0	5.58134	0.999	0.129	0	B cells	HLA-DRA
0	7.02106	0.85	0.007	0	B cells	BANK1
0	4.57003	0.963	0.121	0	B cells	HLA-DQA1
0	4.6448	0.931	0.106	0	B cells	HLA-DQB1
0	-4.25335	0.102	0.899	0	B cells	CD3E
0	7.16744	0.8	0.005	0	B cells	LINC00926
0	-4.08579	0.106	0.901	0	B cells	IL32
0	4.91222	0.856	0.07	0	B cells	CD79B
0	4.205	0.854	0.092	0	B cells	HLA-DMA
0	6.93319	0.721	0.004	0	B cells	FAM129C
0	5.30754	0.737	0.03	0	B cells	RALGPS2
0	-4.02194	0.096	0.798	0	B cells	FYB
0	3.77444	0.998	0.3	0	B cells	HLA-DRB1
0	3.08617	0.869	0.184	0	B cells	HLA-DRB5
0	-4.08478	0.084	0.763	0	B cells	CD3D
0	-4.18654	0.08	0.739	0	B cells	ANXA1
0	5.67429	0.667	0.017	0	B cells	MEF2C
0	4.95465	0.669	0.036	0	B cells	HVCN1
0	3.25465	0.772	0.142	0	B cells	NCF1
0	4.95151	0.649	0.029	0	B cells	HLA-DMB
0	-3.37054	0.176	0.792	0	B cells	HCST
0	5.31844	0.63	0.02	0	B cells	SWAP70
0	3.53514	0.995	0.387	0	B cells	HLA-DPA1
0	-4.17704	0.073	0.678	0	B cells	CD7
0	-3.50467	0.121	0.724	0	B cells	LCK
0	5.7026	0.615	0.016	0	B cells	IRF8
0	-4.02089	0.08	0.677	0	B cells	IL7R
0	3.53387	0.699	0.105	0	B cells	CD83
0	-4.13091	0.069	0.647	0	B cells	CD3G
0	3.33256	0.993	0.42	0	B cells	HLA-DPB1
0	2.8903	0.745	0.176	0	B cells	SNX2
0	-3.04144	0.386	0.954	0	B cells	IFITM1
0	6.5329	0.564	0.005	0	B cells	BLK
0	6.19636	0.562	0.009	0	B cells	2024-03-01
0	6.80063	0.552	0.003	0	B cells	FCRLA
0	5.96582	0.55	0.009	0	B cells	POU2AF1
0	7.04272	0.534	0.004	0	B cells	CD19
0	5.22383	0.541	0.016	0	B cells	AFF3
0	7.43135	0.517	0.003	0	B cells	FCER2
0	-4.15255	0.063	0.57	0	B cells	GZMM
0	2.88198	0.631	0.128	0	B cells	POU2F2
0	-2.87908	0.274	0.773	0	B cells	TNFAIP3
0	3.69748	0.535	0.039	0	B cells	PDLIM1
0	-4.11831	0.056	0.549	0	B cells	LAT
0	7.2054	0.493	0.002	0	B cells	CD22
0	-3.82924	0.08	0.569	0	B cells	CD247
0	-2.98689	0.197	0.679	0	B cells	SRGN
0	-4.10374	0.057	0.536	0	B cells	CD2
0	-2.60097	0.224	0.7	0	B cells	DNAJB1
0	-4.18016	0.056	0.531	0	B cells	GIMAP7
0	4.54105	0.502	0.029	0	B cells	EAF2
0	4.22564	0.501	0.029	0	B cells	SYK
0	6.76124	0.475	0.004	0	B cells	BLNK
0	6.40189	0.474	0.005	0	B cells	ADAM28
0	-2.66913	0.374	0.842	0	B cells	S100A4
0	6.57243	0.468	0.003	0	B cells	FCRL1
0	6.14899	0.467	0.007	0	B cells	TCF4
0	2.85805	0.58	0.122	0	B cells	CYB561A3
0	-3.95595	0.061	0.517	0	B cells	ZAP70
0	-3.6278	0.081	0.534	0	B cells	SELPLG
0	-3.29146	0.097	0.546	0	B cells	LCP2
0	4.98223	0.464	0.016	0	B cells	GNG7
0	6.79671	0.446	0.002	0	B cells	SPIB
0	-3.89664	0.066	0.509	0	B cells	CTSW
0	8.11879	0.444	0.001	0	B cells	VPREB3
0	1.97696	0.763	0.325	0	B cells	SYNGR2
0	-2.81414	0.145	0.578	0	B cells	LEPROTL1
0	-4.32933	0.044	0.476	0	B cells	LINC00861
0	-2.36856	0.238	0.665	0	B cells	RARRES3
0	5.17726	0.438	0.013	0	B cells	CD40
0	3.21831	0.467	0.049	0	B cells	LAT2
0	-3.20719	0.096	0.512	0	B cells	SAMHD1
0	5.29889	0.423	0.011	0	B cells	CIITA
0	2.28319	0.544	0.134	0	B cells	MTSS1
0	3.81327	0.44	0.031	0	B cells	CXXC5
0	2.17354	0.607	0.199	0	B cells	CD82
0	7.77911	0.41	0.002	0	B cells	TCL1A
0	6.85245	0.41	0.003	0	B cells	ARHGAP24
0	5.49786	0.414	0.01	0	B cells	LY86
0	-3.9144	0.052	0.455	0	B cells	PRKCH
0	3.18536	0.463	0.062	0	B cells	TSPAN3
0	7.71913	0.397	0.002	0	B cells	HLA-DOB
0	1.5631	0.746	0.354	0	B cells	REL
0	-3.38799	0.086	0.478	0	B cells	TCF7
0	7.20362	0.393	0.001	0	B cells	PAX5
0	4.90705	0.406	0.015	0	B cells	FCGR2B
0	2.5616	0.485	0.102	0	B cells	TPD52
0	-2.90271	0.116	0.499	0	B cells	LIME1
0	-4.02065	0.06	0.442	0	B cells	CST7
0	6.84968	0.383	0.002	0	B cells	KIAA0226L
0	-1.43683	0.429	0.808	0	B cells	S100A10
0	3.94295	0.391	0.015	0	B cells	CYBB
0	-3.76346	0.056	0.43	0	B cells	CD5
0	5.51592	0.382	0.009	0	B cells	FGD2
0	-4.12966	0.041	0.412	0	B cells	GIMAP4
0	3.02418	0.437	0.067	0	B cells	STX7
0	-3.96732	0.076	0.445	0	B cells	CCL5
0	-4.26146	0.041	0.409	0	B cells	GIMAP5
0	-3.76039	0.054	0.422	0	B cells	TC2N
0	-2.71528	0.126	0.493	0	B cells	ITM2A
0	-3.77234	0.055	0.422	0	B cells	CD6
0	-2.69865	0.128	0.495	0	B cells	FLT3LG
0	-3.82505	0.048	0.406	0	B cells	AAK1
0	-4.2316	0.04	0.397	0	B cells	ITK
0	1.8201	0.556	0.2	0	B cells	SYPL1
0	3.58058	0.417	0.062	0	B cells	PPAPDC1B
0	1.50488	0.685	0.332	0	B cells	PTPN6
0	-4.12699	0.066	0.419	0	B cells	NKG7
0	-4.19729	0.045	0.397	0	B cells	GZMA
0	4.89081	0.364	0.014	0	B cells	ALOX5
0	5.5976	0.354	0.007	0	B cells	PKIG
0	3.07683	0.405	0.061	0	B cells	CTSH
0	-3.52354	0.062	0.405	0	B cells	CAMK4
0	5.27042	0.35	0.009	0	B cells	BTK
0	-1.93021	0.419	0.756	0	B cells	ITGB2
0	5.29304	0.345	0.008	0	B cells	PHACTR1
0	3.3266	0.384	0.05	0	B cells	ORAI2
0	-1.84877	0.227	0.56	0	B cells	ARL4C
0	-1.73041	0.306	0.638	0	B cells	BIN2
0	-4.13595	0.039	0.368	0	B cells	MAL
0	-4.01578	0.04	0.366	0	B cells	LEF1
0	-2.33689	0.186	0.51	0	B cells	S100A11
0	1.86004	0.497	0.173	0	B cells	NCOA3
0	-1.83449	0.251	0.575	0	B cells	SPOCK2
0	-4.16165	0.035	0.358	0	B cells	GIMAP1
0	1.32536	0.663	0.343	0	B cells	SP110
0	-2.3955	0.137	0.456	0	B cells	MGAT4A
0	-4.08656	0.04	0.359	0	B cells	PRKCQ-AS1
0	2.15749	0.445	0.127	0	B cells	IFT57
0	6.13761	0.32	0.003	0	B cells	COBLL1
0	1.85675	0.449	0.132	0	B cells	MAP3K8
0	-4.11161	0.047	0.364	0	B cells	PRF1
0	2.26262	0.457	0.14	0	B cells	ADK
0	-3.87479	0.044	0.36	0	B cells	SPN
0	-1.76914	0.18	0.494	0	B cells	SKAP1
0	2.45076	0.397	0.084	0	B cells	TMEM154
0	-2.19009	0.176	0.489	0	B cells	RGS10
0	-3.40312	0.063	0.375	0	B cells	CD96
0	-2.085	0.272	0.584	0	B cells	NOSIP
0	3.65705	0.344	0.033	0	B cells	NFKBID
0	5.07076	0.318	0.009	0	B cells	HLA-DOA
0	5.04665	0.318	0.009	0	B cells	SCIMP
0	6.75971	0.31	0.002	0	B cells	BCL11A
0	-1.63678	0.583	0.889	0	B cells	S100A6
0	-4.06334	0.04	0.346	0	B cells	AQP3
0	1.33738	0.817	0.511	0	B cells	EZR
0	1.22672	0.649	0.345	0	B cells	GRB2
0	-3.44342	0.056	0.36	0	B cells	DOK2
0	1.2273	0.817	0.514	0	B cells	FAIM3
0	-1.90088	0.23	0.53	0	B cells	NDFIP1
0	2.99608	0.314	0.014	0	B cells	SPI1
0	1.26048	0.662	0.363	0	B cells	CD55
0	1.84937	0.438	0.14	0	B cells	UVRAG
0	5.0094	0.309	0.012	0	B cells	SNX29P2
0	1.43864	0.514	0.218	0	B cells	PRKCB
0	1.60678	0.497	0.201	0	B cells	SMARCB1
0	-4.18858	0.04	0.335	0	B cells	GZMH
0	3.36336	0.329	0.034	0	B cells	NCF4
0	1.26711	0.735	0.44	0	B cells	RCSD1
0	2.52191	0.374	0.079	0	B cells	SMIM14
0	-1.99671	0.235	0.529	0	B cells	SLC9A3R1
0	6.79702	0.296	0.002	0	B cells	PNOC
0	1.28018	0.688	0.394	0	B cells	POLD4
0	5.49088	0.294	0.002	0	B cells	RP11-731F5.2
0	2.25818	0.381	0.09	0	B cells	MANBA
0	1.53975	0.297	0.006	0	B cells	IGJ
0	1.46887	0.605	0.314	0	B cells	SNX3
0	6.12005	0.295	0.004	0	B cells	PLD4
0	6.19647	0.293	0.004	0	B cells	GAPT
0	2.39816	0.366	0.078	0	B cells	CAPG
0	1.46852	0.5	0.213	0	B cells	FAM96A
0	6.90787	0.289	0.002	0	B cells	TSPAN13
0	-4.14954	0.031	0.317	0	B cells	INPP4B
0	2.58193	0.387	0.101	0	B cells	BACH2
0	-1.81907	0.526	0.812	0	B cells	LDHB
0	-4.03317	0.036	0.321	0	B cells	GATA3
0	5.74166	0.29	0.005	0	B cells	CPNE5
0	5.77436	0.289	0.004	0	B cells	TNFRSF13B
0	1.17606	0.63	0.346	0	B cells	MTPN
0	2.0452	0.392	0.108	0	B cells	ARHGAP17
0	3.77005	0.309	0.025	0	B cells	CXCR5
0	-1.99454	0.185	0.469	0	B cells	SYNE2
0	-3.54105	0.054	0.336	0	B cells	RORA
0	1.41479	0.554	0.273	0	B cells	HERPUD1
0	3.00567	0.314	0.034	0	B cells	PLCG2
0	-1.57891	0.291	0.569	0	B cells	PRMT2
0	4.08275	0.297	0.02	0	B cells	FAM26F
0	4.96304	0.287	0.01	0	B cells	CD72
0	3.38214	0.309	0.034	0	B cells	AKAP2
0	2.78848	0.331	0.056	0	B cells	FCHSD2
0	-4.25686	0.037	0.312	0	B cells	KLRB1
0	3.63487	0.303	0.028	0	B cells	CDCA7L
0	2.70888	0.332	0.06	0	B cells	GUCD1
0	4.02596	0.291	0.021	0	B cells	CCDC50
0	4.9877	0.279	0.012	0	B cells	BCL7A
0	2.78843	0.322	0.055	0	B cells	IFNGR2
0	4.40816	0.279	0.013	0	B cells	SNX22
0	1.66242	0.414	0.15	0	B cells	DRAM2
0	8.2179	0.263	0.001	0	B cells	AC079767.4
0	2.28769	0.358	0.096	0	B cells	SNX29
0	2.84347	0.404	0.144	0	B cells	IL4R
0	1.48872	0.456	0.198	0	B cells	ZCCHC7
0	1.52626	0.447	0.189	0	B cells	BIRC3
0	1.66101	0.397	0.139	0	B cells	SHMT2
0	1.33312	0.472	0.215	0	B cells	ATP2B1
0	1.03054	0.679	0.423	0	B cells	SP100
0	3.03048	0.295	0.039	0	B cells	DAPP1
0	6.23271	0.258	0.002	0	B cells	WDFY4
0	1.60396	0.403	0.147	0	B cells	MIS18BP1
0	3.7138	0.271	0.019	0	B cells	METTL7A
0	5.21494	0.257	0.006	0	B cells	TNFRSF13C
0	1.90774	0.356	0.108	0	B cells	MEF2A
0	2.24692	0.326	0.078	0	B cells	GGA2
0	2.29109	0.306	0.059	0	B cells	CDKN1A
0	1.92285	0.359	0.112	0	B cells	KIAA1033
0	4.19077	0.257	0.013	0	B cells	HDAC9
0	4.50728	0.254	0.012	0	B cells	RNASE6
0	2.01254	0.329	0.088	0	B cells	BCAS4
0	-1.3408	0.458	0.698	0	B cells	LITAF
0	1.68107	0.374	0.135	0	B cells	PDE4B
0	-1.41438	0.532	0.77	0	B cells	CD99
0	2.78558	0.284	0.047	0	B cells	SEL1L3
0	2.1694	0.305	0.071	0	B cells	SMC6
0	2.30943	0.304	0.072	0	B cells	SCPEP1
0	2.75344	0.277	0.047	0	B cells	RAB30
0	3.18145	0.265	0.035	0	B cells	ADAM19
0	1.02562	0.793	0.565	0	B cells	ZFP36L1
0	4.45433	1	0.772	0	B cells	CD74
0	1.84229	0.308	0.08	0	B cells	HSH2D
0	-1.0531	0.502	0.729	0	B cells	GSTK1
0	2.27389	0.284	0.06	0	B cells	DDAH2
0	2.60501	0.275	0.052	0	B cells	QRSL1
0	2.04873	0.293	0.075	0	B cells	HIP1R
0	1.89119	0.305	0.091	0	B cells	PLEKHA2
0	2.173	0.274	0.062	0	B cells	PXK
0	2.78107	0.253	0.042	0	B cells	2024-03-03
0	-1.06591	0.599	0.808	0	B cells	EVL
0	2.027	0.282	0.076	0	B cells	CAMK1D
0	2.43244	0.257	0.052	0	B cells	RNF141
0	2.01936	0.285	0.082	0	B cells	ACP5
0	1.74895	0.276	0.076	0	B cells	SKAP2
0	-1.0653	0.63	0.824	0	B cells	C12orf57
0	-1.00954	0.689	0.875	0	B cells	ITM2B
0	1.9314	0.253	0.07	0	B cells	DMXL1
0	1.80836	0.263	0.08	0	B cells	SYVN1
0	-1.30545	0.747	0.922	0	B cells	VIM
0	-1.38754	0.713	0.858	0	B cells	IFITM2
0	-1.06798	0.824	0.943	0	B cells	MYL12A
0	-1.11101	0.836	0.954	0	B cells	CALM1
0	2.28239	0.998	0.889	0	B cells	CD37
0	1.06799	0.983	0.924	0	B cells	LAPTM5
1.33484e-307	1.81461	0.273	0.088	2.54887e-303	B cells	ITPR1
1.41329e-306	-2.78856	0.089	0.36	2.69868e-302	B cells	FYN
2.91925e-305	1.61968	0.297	0.101	5.5743e-301	B cells	ANXA4
1.64018e-301	1.59988	0.333	0.125	3.13192e-297	B cells	KIAA0040
3.24058e-299	-3.9294	0.038	0.298	6.18788e-295	B cells	GZMB
2.51155e-298	1.68014	0.27	0.086	4.7958e-294	B cells	DNAJC10
5.71878e-298	1.32736	0.426	0.191	1.092e-293	B cells	UBE2J1
1.14097e-297	-3.47213	0.044	0.303	2.17869e-293	B cells	SLFN5
3.14516e-297	1.20417	0.499	0.25	6.00568e-293	B cells	PARP1
4.26476e-292	1.7099	0.263	0.084	8.14355e-288	B cells	PARP14
8.47584e-292	-3.75541	0.047	0.302	1.61846e-287	B cells	KLRG1
1.09322e-290	-4.22583	0.033	0.285	2.08749e-286	B cells	FGFBP2
9.06428e-290	-2.24969	0.107	0.381	1.73082e-285	B cells	SORL1
3.08274e-286	1.33352	0.44	0.207	5.8865e-282	B cells	SP140
4.92943e-286	-4.07211	0.04	0.29	9.41276e-282	B cells	GNLY
1.54124e-279	-3.82675	0.036	0.279	2.943e-275	B cells	PXN
3.79151e-278	1.53647	0.309	0.114	7.23989e-274	B cells	AP1B1
8.44164e-278	-3.8077	0.035	0.278	1.61193e-273	B cells	GPRIN3
1.03975e-277	-2.05063	0.178	0.436	1.9854e-273	B cells	CTSD
1.3262e-276	1.79979	0.288	0.104	2.53237e-272	B cells	LHPP
1.38518e-276	1.59282	0.289	0.103	2.645e-272	B cells	TRAF5
5.88102e-276	1.49242	0.34	0.136	1.12298e-271	B cells	APPL1
1.01958e-272	-2.40733	0.121	0.377	1.94689e-268	B cells	MT2A
5.34242e-271	1.35726	0.374	0.161	1.02013e-266	B cells	SPINT2
1.53383e-270	1.10903	0.55	0.31	2.92884e-266	B cells	ITSN2
1.88149e-270	-3.86421	0.035	0.273	3.5927e-266	B cells	SAMD3
6.83348e-270	-4.25121	0.025	0.259	1.30485e-265	B cells	TRAT1
1.18667e-269	-4.23175	0.023	0.258	2.26596e-265	B cells	CD4
1.23543e-265	-1.31301	0.322	0.566	2.35905e-261	B cells	CALM3
5.86744e-261	-1.84585	0.196	0.446	1.12039e-256	B cells	PPP2R5C
5.39364e-253	-1.4598	0.452	0.637	1.02992e-248	B cells	FLNA
1.48649e-252	1.57991	0.281	0.104	2.83846e-248	B cells	PLEKHF2
2.28462e-251	-2.20235	0.157	0.396	4.36247e-247	B cells	CTSC
2.3282e-251	-2.60857	0.108	0.346	4.4457e-247	B cells	APMAP
2.54323e-250	1.2488	0.393	0.178	4.85631e-246	B cells	NT5C
8.11048e-247	-4.24504	0.03	0.251	1.5487e-242	B cells	KLRD1
3.18904e-246	1.40986	0.335	0.141	6.08947e-242	B cells	RB1
2.46276e-245	-2.78569	0.07	0.303	4.70263e-241	B cells	TOB1
4.93209e-240	-3.20826	0.047	0.27	9.41783e-236	B cells	OXNAD1
6.43473e-237	1.16542	0.448	0.229	1.22871e-232	B cells	RP11-220I1.1
9.73623e-237	1.22822	0.398	0.187	1.85913e-232	B cells	PRDM2
2.0228e-234	-2.29875	0.115	0.346	3.86253e-230	B cells	ITGAL
3.40641e-232	1.11153	0.466	0.245	6.50454e-228	B cells	LMBRD1
3.46009e-231	1.38473	0.292	0.115	6.60704e-227	B cells	TRIM38
1.39374e-230	1.48644	0.271	0.103	2.66135e-226	B cells	MAP3K1
1.49852e-230	-2.30587	0.094	0.324	2.86142e-226	B cells	RNF125
1.56924e-230	1.11239	0.464	0.242	2.99646e-226	B cells	JMJD1C
2.939e-230	-2.87215	0.053	0.273	5.61201e-226	B cells	NUCB2
4.66655e-229	1.37398	0.311	0.128	8.91079e-225	B cells	TBC1D22A
1.6302e-227	1.20145	0.422	0.21	3.11288e-223	B cells	PELI1
1.86519e-224	-1.49031	0.199	0.438	3.56158e-220	B cells	ABRACL
4.51857e-224	1.16356	0.415	0.206	8.62822e-220	B cells	PPM1K
9.35986e-224	1.26884	0.316	0.132	1.78727e-219	B cells	PARP15
1.09044e-222	1.43167	0.393	0.194	2.08219e-218	B cells	WDR74
1.25369e-222	1.43719	0.251	0.091	2.39392e-218	B cells	PPP3CA
1.18493e-221	1.16406	0.412	0.204	2.26263e-217	B cells	MBD4
6.38601e-220	-2.00951	0.149	0.371	1.21941e-215	B cells	ZYX
1.18553e-218	-1.06517	0.368	0.582	2.26377e-214	B cells	NDUFS5
5.3217e-213	-1.5996	0.181	0.409	1.01618e-208	B cells	CDC25B
3.92479e-211	1.40881	0.262	0.101	7.49439e-207	B cells	TOR3A
6.48852e-211	1.37708	0.253	0.095	1.23898e-206	B cells	PIKFYVE
3.30337e-210	-1.23463	0.318	0.535	6.30778e-206	B cells	PIK3IP1
6.3896e-210	-2.74928	0.062	0.27	1.22009e-205	B cells	GBP5
8.03564e-210	-1.50277	0.208	0.433	1.53441e-205	B cells	C10orf54
8.415e-209	-1.12075	0.423	0.613	1.60684e-204	B cells	RNF213
2.75362e-208	-1.2162	0.31	0.525	5.25805e-204	B cells	SEPW1
1.19125e-207	-2.79075	0.069	0.273	2.27469e-203	B cells	ATP2B4
2.09838e-205	1.43479	0.27	0.108	4.00686e-201	B cells	C15orf57
2.20086e-205	-1.16299	0.448	0.627	4.20255e-201	B cells	RAP1B
2.75261e-203	1.12738	0.405	0.207	5.25611e-199	B cells	SMAP2
4.24888e-203	1.09921	0.33	0.145	8.11324e-199	B cells	LYST
4.82471e-201	1.1663	0.382	0.189	9.21278e-197	B cells	LSM10
2.38406e-200	-1.87298	0.135	0.35	4.55235e-196	B cells	DSTN
1.19524e-199	-1.48485	0.221	0.434	2.28232e-195	B cells	ARRB2
1.6833e-198	1.02077	0.498	0.286	3.21425e-194	B cells	ARL4A
3.71664e-198	-2.79158	0.063	0.262	7.09692e-194	B cells	TIMP1
7.09736e-197	1.24648	0.3	0.13	1.35524e-192	B cells	AFTPH
1.5245e-196	-2.13044	0.098	0.305	2.91103e-192	B cells	LDLRAP1
6.9924e-193	-1.50011	0.272	0.474	1.3352e-188	B cells	GNG2
4.36652e-190	1.19449	0.364	0.178	8.33788e-186	B cells	BLOC1S2
1.54425e-189	-1.07706	0.381	0.574	2.94875e-185	B cells	LDHA
5.74863e-189	1.24299	0.297	0.13	1.0977e-184	B cells	CLASRP
2.33817e-188	-1.20725	0.302	0.514	4.46474e-184	B cells	CD97
2.48116e-188	-2.43302	0.103	0.299	4.73778e-184	B cells	C12orf75
1.25598e-186	1.24093	0.27	0.112	2.39829e-182	B cells	PHTF2
8.49785e-183	1.35996	0.262	0.109	1.62267e-178	B cells	TTN
1.42421e-181	1.17688	0.309	0.14	2.71953e-177	B cells	NGLY1
1.10958e-180	1.37017	0.262	0.111	2.11875e-176	B cells	AIDA
2.83823e-180	1.25519	0.291	0.129	5.41961e-176	B cells	ZNF581
4.95465e-180	-1.99026	0.108	0.306	9.46091e-176	B cells	PTGER4
6.93278e-180	-1.40969	0.22	0.422	1.32382e-175	B cells	SIGIRR
3.7625e-175	-1.83307	0.185	0.378	7.1845e-171	B cells	SYNE1
1.55078e-173	1.15412	0.292	0.13	2.96121e-169	B cells	CHD9
5.91022e-173	1.15653	0.25	0.103	1.12856e-168	B cells	GRN
9.52332e-172	-1.43612	0.202	0.4	1.81848e-167	B cells	RASA3
1.32775e-170	-1.88858	0.107	0.298	2.53535e-166	B cells	TSPAN14
2.35746e-168	1.12688	0.308	0.146	4.50158e-164	B cells	NFKB2
5.74056e-168	-1.30744	0.287	0.472	1.09616e-163	B cells	C9orf142
1.85498e-166	-1.5304	0.193	0.386	3.54209e-162	B cells	PIK3R1
2.65772e-166	-1.0546	0.331	0.522	5.07492e-162	B cells	RBL2
3.27949e-166	-1.52191	0.185	0.376	6.26218e-162	B cells	ATP1A1
1.4906e-163	-2.30872	0.072	0.25	2.8463e-159	B cells	TESPA1
3.7945e-161	-1.57441	0.201	0.389	7.2456e-157	B cells	DDIT4
1.57702e-160	1.208	0.339	0.176	3.01131e-156	B cells	SNHG7
1.31072e-159	1.12761	0.389	0.223	2.50283e-155	B cells	CHCHD10
8.52372e-159	-1.76956	0.13	0.314	1.6276e-154	B cells	DENND2D
5.16162e-157	-1.67425	0.156	0.341	9.85611e-153	B cells	XBP1
6.34806e-157	-1.93127	0.086	0.265	1.21216e-152	B cells	FKBP5
1.22421e-154	-1.47105	0.199	0.38	2.33762e-150	B cells	OPTN
6.55827e-153	1.02902	0.383	0.212	1.2523e-148	B cells	LTA4H
1.88591e-150	-1.1338	0.274	0.457	3.60115e-146	B cells	TECR
2.10127e-150	-2.11559	0.099	0.271	4.01238e-146	B cells	TPST2
2.12213e-150	1.10433	0.269	0.123	4.0522e-146	B cells	ITGAE
1.48909e-148	-2.24981	0.106	0.276	2.84341e-144	B cells	HOPX
5.64268e-148	-2.05725	0.127	0.295	1.07747e-143	B cells	MYO1F
2.31667e-147	-1.27357	0.243	0.421	4.42369e-143	B cells	SUN2
2.4596e-147	-1.42619	0.198	0.378	4.69661e-143	B cells	CAPN2
1.84126e-145	1.256	0.261	0.122	3.51589e-141	B cells	ZNF107
2.72522e-141	-1.11203	0.244	0.433	5.2038e-137	B cells	CLEC2B
9.71599e-141	-1.89891	0.114	0.284	1.85527e-136	B cells	CITED2
8.09917e-137	1.00952	0.303	0.155	1.54654e-132	B cells	ODC1
1.26753e-136	1.18069	0.25	0.116	2.42035e-132	B cells	RABEP1
1.68086e-136	-1.13052	0.272	0.445	3.2096e-132	B cells	PBXIP1
3.03962e-130	-1.02701	0.319	0.482	5.80416e-126	B cells	MBP
2.37518e-129	-1.0256	0.349	0.508	4.53541e-125	B cells	MCL1
3.69894e-129	1.02232	0.29	0.147	7.06312e-125	B cells	RIC3
3.54062e-127	-1.00925	0.294	0.459	6.76082e-123	B cells	PRDX2
1.13283e-125	-1.83374	0.099	0.252	2.16314e-121	B cells	THEM4
2.2658e-125	-1.44425	0.15	0.314	4.32655e-121	B cells	SCML4
2.72704e-125	-1.93112	0.099	0.252	5.20729e-121	B cells	PTPN4
1.39468e-123	1.00567	0.328	0.18	2.66314e-119	B cells	NUPL1
3.90268e-116	-1.15414	0.284	0.437	7.45216e-112	B cells	CCNH
1.37067e-115	-1.61209	0.108	0.257	2.6173e-111	B cells	ATP6V0E2
5.15074e-115	-1.41921	0.119	0.276	9.83534e-111	B cells	SATB1
9.90996e-112	-1.50422	0.145	0.294	1.89231e-107	B cells	RCAN3
1.05643e-108	-1.08067	0.25	0.401	2.01726e-104	B cells	IL10RA
2.32187e-108	-1.34636	0.147	0.296	4.43361e-104	B cells	GOLGA7
2.46721e-107	-1.0027	0.304	0.446	4.71113e-103	B cells	P4HB
1.80392e-105	-1.30492	0.153	0.302	3.44458e-101	B cells	CKLF
2.56443e-105	-1.62502	0.123	0.263	4.89678e-101	B cells	DIP2A
8.58856e-105	1.01176	0.278	0.151	1.63999e-100	B cells	BLCAP
3.19852e-103	-1.17627	0.169	0.319	6.10758e-99	B cells	PIM1
4.76265e-103	-1.04093	0.295	0.436	9.09427e-99	B cells	DHRS7
1.02958e-102	-1.16747	0.185	0.331	1.96598e-98	B cells	HMOX2
1.08078e-101	-1.35773	0.143	0.285	2.06376e-97	B cells	DNMT1
1.27242e-101	-1.28986	0.168	0.311	2.42969e-97	B cells	RNF149
4.69621e-98	-1.5034	0.141	0.28	8.96742e-94	B cells	NFKBIZ
6.31299e-93	-1.02668	0.238	0.377	1.20547e-88	B cells	KIF2A
9.07901e-93	-1.10545	0.224	0.361	1.73364e-88	B cells	PARP8
1.57931e-91	-1.2401	0.17	0.306	3.01569e-87	B cells	DGKA
2.12683e-91	-1.46984	0.135	0.264	4.06118e-87	B cells	PCED1B
4.27936e-90	-1.37847	0.148	0.278	8.17144e-86	B cells	CORO1B
7.05011e-89	-1.26026	0.146	0.277	1.34622e-84	B cells	ARHGEF3
2.55982e-88	-1.14125	0.186	0.319	4.88798e-84	B cells	TMEM256-PLSCR3
5.30849e-88	-1.31427	0.129	0.259	1.01366e-83	B cells	VAMP5
1.35426e-87	-1.02337	0.261	0.392	2.58595e-83	B cells	BTN3A2
1.39294e-87	-1.45103	0.15	0.28	2.65982e-83	B cells	DUSP2
2.0196e-85	-1.20446	0.168	0.297	3.85642e-81	B cells	FAM107B
1.04892e-81	-1.44638	0.179	0.296	2.00291e-77	B cells	CD63
6.69395e-81	-1.04749	0.203	0.331	1.27821e-76	B cells	STK38
7.81979e-78	-1.18111	0.29	0.415	1.49319e-73	B cells	HIST1H1E
1.34543e-72	-1.10734	0.148	0.266	2.5691e-68	B cells	DGCR6L
4.80403e-72	-1.44197	0.177	0.285	9.17329e-68	B cells	BHLHE40
9.43628e-72	-1.10285	0.16	0.277	1.80186e-67	B cells	SNRK
1.70158e-69	-1.18943	0.157	0.268	3.24917e-65	B cells	SH3BP1
5.54386e-69	-1.10372	0.211	0.324	1.0586e-64	B cells	TGFB1
2.04242e-66	-1.16383	0.164	0.275	3.9e-62	B cells	STAT1
6.64892e-66	-1.02421	0.182	0.293	1.26961e-61	B cells	MVP
6.66531e-64	-1.24744	0.273	0.373	1.27274e-59	B cells	LGALS1
1.17484e-63	-1.07616	0.176	0.283	2.24335e-59	B cells	MED15
7.62254e-63	-1.14874	0.161	0.265	1.45552e-58	B cells	DIAPH1
2.10581e-62	-1.07198	0.184	0.29	4.02105e-58	B cells	RASAL3
3.26645e-62	-1.11143	0.153	0.258	6.23729e-58	B cells	KCNAB2
6.78259e-56	-1.06122	0.187	0.284	1.29514e-51	B cells	ZBTB38
0	3.12998	0.97	0.149	0	T cells, CD8+	CD8B
0	4.2953	0.844	0.065	0	T cells, CD8+	RP11-291B21.2
0	1.43816	0.866	0.184	0	T cells, CD8+	CD8A
0	2.63994	0.678	0.131	0	T cells, CD8+	NELL2
0	1.80056	0.555	0.105	0	T cells, CD8+	AIF1
2.20738e-164	1.81976	0.507	0.148	4.215e-160	T cells, CD8+	ACTN1
1.98368e-161	-2.19661	0.466	0.802	3.78785e-157	T cells, CD8+	CRIP1
4.00641e-153	1.36648	0.78	0.344	7.65024e-149	T cells, CD8+	CCR7
1.96261e-148	-2.43577	0.333	0.732	3.7476e-144	T cells, CD8+	AHNAK
2.72618e-125	1.31125	0.71	0.318	5.20563e-121	T cells, CD8+	LEF1
1.83627e-120	1.16554	0.809	0.443	3.50636e-116	T cells, CD8+	RGS10
2.9043e-120	1.97846	0.341	0.091	5.54576e-116	T cells, CD8+	CARS
4.94249e-120	-1.90968	0.455	0.747	9.43769e-116	T cells, CD8+	CD99
1.91178e-116	1.06921	0.824	0.422	3.65054e-112	T cells, CD8+	TCF7
3.5386e-107	1.00635	0.874	0.539	6.75695e-103	T cells, CD8+	NOSIP
7.43719e-106	-2.08263	0.674	0.788	1.42013e-101	T cells, CD8+	S100A4
3.91961e-99	-6.71378	0.016	0.403	7.4845e-95	T cells, CD8+	CST7
9.23987e-99	-1.85496	0.394	0.687	1.76435e-94	T cells, CD8+	CLIC1
4.60169e-93	-3.72887	0.67	0.803	8.78692e-89	T cells, CD8+	CD74
3.99922e-91	1.3134	0.495	0.195	7.63652e-87	T cells, CD8+	TRABD2A
1.50613e-90	-6.11602	0.029	0.392	2.87595e-86	T cells, CD8+	HLA-DRB1
9.39213e-90	1.2538	0.555	0.239	1.79343e-85	T cells, CD8+	NUCB2
2.43393e-87	-1.0784	0.739	0.894	4.64758e-83	T cells, CD8+	KLF6
5.8263e-86	1.25492	0.538	0.237	1.11253e-81	T cells, CD8+	OXNAD1
2.33322e-85	-6.65808	0.013	0.361	4.45528e-81	T cells, CD8+	GZMA
4.32929e-85	-1.07011	0.945	0.943	8.26678e-81	T cells, CD8+	SH3BGRL3
8.19871e-85	-2.95026	0.139	0.477	1.56554e-80	T cells, CD8+	S100A11
1.69818e-80	-7.07001	0.055	0.383	3.24267e-76	T cells, CD8+	NKG7
2.60411e-80	-4.95898	0.017	0.354	4.97255e-76	T cells, CD8+	ANXA2
3.43988e-77	-3.78036	0.082	0.407	6.56845e-73	T cells, CD8+	CCL5
9.36567e-76	-3.57289	0.161	0.467	1.78837e-71	T cells, CD8+	HLA-DPA1
6.04912e-75	-1.56269	0.417	0.664	1.15508e-70	T cells, CD8+	ANXA1
1.07303e-72	-7.99089	0.001	0.31	2.04895e-68	T cells, CD8+	PLEK
1.73174e-69	-7.60104	0.007	0.305	3.30676e-65	T cells, CD8+	GZMH
1.20699e-68	-4.25056	0.068	0.367	2.30474e-64	T cells, CD8+	LGALS1
1.04259e-67	1.24102	0.453	0.199	1.99082e-63	T cells, CD8+	PDE3B
2.01731e-66	-5.57118	0.042	0.331	3.85205e-62	T cells, CD8+	PRF1
2.0021e-65	1.54943	0.274	0.091	3.82301e-61	T cells, CD8+	C1orf228
1.05891e-64	-8.65653	0.003	0.284	2.02199e-60	T cells, CD8+	KLRB1
1.24549e-64	-7.87843	0.003	0.284	2.37827e-60	T cells, CD8+	ZEB2
7.74914e-64	1.07058	0.547	0.274	1.4797e-59	T cells, CD8+	LDLRAP1
7.7998e-64	-2.58496	0.113	0.409	1.48937e-59	T cells, CD8+	ITGB1
5.34646e-62	-1.76792	0.434	0.624	1.02091e-57	T cells, CD8+	SRGN
6.80702e-61	-1.50841	0.575	0.718	1.2998e-56	T cells, CD8+	ITGB2
1.65102e-60	-7.85167	0.004	0.272	3.15262e-56	T cells, CD8+	GZMB
1.60753e-59	-6.26206	0.008	0.273	3.06958e-55	T cells, CD8+	HLA-DRB5
1.63734e-59	-1.73711	0.414	0.619	3.12651e-55	T cells, CD8+	FLNA
7.00911e-59	-10.7525	0.004	0.265	1.33839e-54	T cells, CD8+	GNLY
2.29298e-57	-7.50218	0.004	0.26	4.37845e-53	T cells, CD8+	HOPX
2.51587e-56	-3.05119	0.061	0.328	4.80404e-52	T cells, CD8+	DOK2
1.21977e-54	-7.18983	0.012	0.259	2.32915e-50	T cells, CD8+	FGFBP2
2.01636e-54	1.10753	0.421	0.193	3.85024e-50	T cells, CD8+	SERINC5
1.12635e-52	-3.67058	0.03	0.28	2.15076e-48	T cells, CD8+	MYO1F
2.83675e-52	-1.86645	0.211	0.461	5.41678e-48	T cells, CD8+	IQGAP1
9.71e-51	-3.80491	0.034	0.277	1.85413e-46	T cells, CD8+	BHLHE40
1.07714e-47	1.08939	0.257	0.094	2.0568e-43	T cells, CD8+	TMIGD2
4.10677e-47	-2.55645	0.304	0.493	7.84188e-43	T cells, CD8+	HLA-DPB1
8.61137e-47	1.19141	0.267	0.102	1.64434e-42	T cells, CD8+	APBA2
3.35249e-45	-2.27625	0.138	0.369	6.40158e-41	T cells, CD8+	ALOX5AP
2.01242e-43	-3.08407	0.052	0.272	3.84272e-39	T cells, CD8+	ACTN4
4.18804e-43	1.14648	0.286	0.118	7.99705e-39	T cells, CD8+	A1BG
5.29485e-41	-1.32541	0.311	0.509	1.01105e-36	T cells, CD8+	RNASET2
3.14694e-39	-1.07389	0.48	0.623	6.00908e-35	T cells, CD8+	PPP1CA
7.13903e-39	-3.03184	0.049	0.251	1.3632e-34	T cells, CD8+	TNFRSF1B
1.31102e-38	-1.99399	0.126	0.336	2.5034e-34	T cells, CD8+	GLIPR1
4.67658e-38	-2.87687	0.052	0.253	8.92993e-34	T cells, CD8+	ATP2B4
1.80929e-37	-1.02487	0.571	0.694	3.45485e-33	T cells, CD8+	LCP1
1.28241e-36	-1.92199	0.118	0.326	2.44875e-32	T cells, CD8+	ARID5B
2.8039e-35	-1.49439	0.208	0.412	5.35405e-31	T cells, CD8+	CFLAR
2.30697e-34	-1.53092	0.25	0.438	4.40516e-30	T cells, CD8+	SYNE2
1.05737e-33	-1.42314	0.25	0.438	2.01905e-29	T cells, CD8+	PPP1R18
1.11098e-33	-2.39409	0.094	0.285	2.12142e-29	T cells, CD8+	MIR24-2
7.7454e-33	-2.63494	0.092	0.274	1.47898e-28	T cells, CD8+	KLRG1
1.17219e-31	-2.13694	0.082	0.266	2.23829e-27	T cells, CD8+	SH3BP5
8.28544e-31	-1.04922	0.486	0.614	1.58211e-26	T cells, CD8+	MSN
8.38204e-31	-1.4968	0.228	0.404	1.60055e-26	T cells, CD8+	MYO1G
1.29913e-30	-2.39025	0.077	0.252	2.48069e-26	T cells, CD8+	CD82
2.17081e-30	-1.79164	0.199	0.37	4.14516e-26	T cells, CD8+	CTSC
3.46337e-30	-1.53585	0.181	0.362	6.6133e-26	T cells, CD8+	OPTN
5.25466e-30	-2.00422	0.144	0.321	1.00338e-25	T cells, CD8+	APMAP
1.59685e-29	-1.05141	0.399	0.552	3.04919e-25	T cells, CD8+	EZR
3.14949e-28	-1.82734	0.104	0.279	6.01395e-24	T cells, CD8+	ANXA5
4.19797e-28	-2.22975	0.116	0.279	8.01602e-24	T cells, CD8+	C12orf75
4.62359e-28	-1.05517	0.534	0.642	8.82874e-24	T cells, CD8+	CYBA
4.71589e-27	-1.97148	0.12	0.285	9.00499e-23	T cells, CD8+	CD63
1.60056e-26	-1.44129	0.163	0.334	3.05627e-22	T cells, CD8+	TXN
1.60392e-26	-1.30919	0.261	0.418	3.06268e-22	T cells, CD8+	PPP2R5C
2.74462e-26	-1.29056	0.299	0.452	5.24086e-22	T cells, CD8+	GNG2
5.40134e-26	-1.61208	0.155	0.321	1.03139e-21	T cells, CD8+	ITGAL
6.23579e-26	-1.31946	0.224	0.386	1.19072e-21	T cells, CD8+	IL10RA
6.99218e-26	-1.15027	0.354	0.496	1.33516e-21	T cells, CD8+	SLC9A3R1
1.92959e-24	-1.28473	0.22	0.382	3.68455e-20	T cells, CD8+	CAST
3.61404e-24	-1.63053	0.211	0.358	6.901e-20	T cells, CD8+	SYNE1
3.92262e-24	-1.04251	0.351	0.48	7.49024e-20	T cells, CD8+	SEC61B
1.0593e-23	-1.39926	0.151	0.314	2.02272e-19	T cells, CD8+	GPR183
1.9589e-23	-1.61293	0.179	0.324	3.74052e-19	T cells, CD8+	SPN
4.3178e-23	-1.44553	0.183	0.335	8.24484e-19	T cells, CD8+	SASH3
6.98473e-23	-1.15949	0.246	0.403	1.33373e-18	T cells, CD8+	MACF1
9.5531e-23	-1.56948	0.152	0.3	1.82416e-18	T cells, CD8+	ARPC5L
9.99073e-22	-1.01565	0.321	0.465	1.90773e-17	T cells, CD8+	MBP
1.08384e-21	-1.02793	0.438	0.549	2.06959e-17	T cells, CD8+	PSAP
4.39675e-21	-1.03362	0.295	0.43	8.39559e-17	T cells, CD8+	MAP1LC3B
5.30185e-21	-1.27309	0.205	0.35	1.01239e-16	T cells, CD8+	UTRN
5.73123e-21	-1.51806	0.166	0.307	1.09438e-16	T cells, CD8+	CDK2AP2
2.94313e-20	-1.28821	0.228	0.359	5.61991e-16	T cells, CD8+	CAPN2
4.72971e-20	-1.31837	0.194	0.33	9.03138e-16	T cells, CD8+	FYN
1.55051e-19	-1.29547	0.187	0.323	2.9607e-15	T cells, CD8+	TLN1
1.47076e-18	-1.04468	0.261	0.39	2.80842e-14	T cells, CD8+	OSTF1
3.03734e-18	-1.30731	0.166	0.299	5.7998e-14	T cells, CD8+	PDIA6
3.43246e-18	-1.22456	0.429	0.511	6.55429e-14	T cells, CD8+	CD247
2.94675e-17	-1.46376	0.153	0.274	5.62683e-13	T cells, CD8+	ZBTB38
3.89953e-17	-1.39588	0.126	0.251	7.44615e-13	T cells, CD8+	RNF19A
1.30517e-16	-1.38733	0.155	0.275	2.49223e-12	T cells, CD8+	NFATC2
1.75024e-16	-1.11293	0.172	0.298	3.34209e-12	T cells, CD8+	REEP5
5.40298e-16	-1.1927	0.19	0.308	1.0317e-11	T cells, CD8+	DYNLL1
1.15052e-15	-1.20634	0.129	0.251	2.19693e-11	T cells, CD8+	GPRIN3
1.6568e-15	-1.10308	0.194	0.312	3.16366e-11	T cells, CD8+	CMTM6
7.3222e-15	-1.08592	0.298	0.405	1.39817e-10	T cells, CD8+	NEAT1
7.69502e-15	-1.16188	0.389	0.472	1.46936e-10	T cells, CD8+	SAT1
5.83036e-14	-1.18669	0.174	0.282	1.11331e-09	T cells, CD8+	ARF6
1.24295e-13	-1.17174	0.204	0.31	2.37342e-09	T cells, CD8+	HERPUD1
3.93802e-13	-1.07957	0.185	0.29	7.51965e-09	T cells, CD8+	RABGAP1L
4.18611e-13	-1.11891	0.186	0.288	7.99338e-09	T cells, CD8+	MIEN1
4.22421e-12	-1.13489	0.186	0.286	8.06613e-08	T cells, CD8+	B4GALT1
5.4879e-12	-1.09249	0.151	0.25	1.04791e-07	T cells, CD8+	MAP4K1
6.84674e-12	-1.00124	0.182	0.279	1.30738e-07	T cells, CD8+	SHKBP1
9.24941e-12	-1.06798	0.203	0.294	1.76617e-07	T cells, CD8+	IDH2
5.65756e-11	-1.12336	0.27	0.356	1.08031e-06	T cells, CD8+	CTSS
1.09364e-10	-1.04809	0.161	0.252	2.0883e-06	T cells, CD8+	INPP5D
3.52177e-09	-1.06792	0.176	0.254	6.72482e-05	T cells, CD8+	DIAPH1
0	12.1209	0.895	0.005	0	Monocytes	S100A9
0	13.4227	0.87	0	0	Monocytes	SERPINA1
0	12.2948	0.847	0.002	0	Monocytes	LYZ
0	8.13319	0.866	0.028	0	Monocytes	CST3
0	7.30821	0.878	0.047	0	Monocytes	LST1
0	4.81493	0.885	0.072	0	Monocytes	FCER1G
0	4.02182	0.935	0.134	0	Monocytes	TYROBP
0	5.86544	0.891	0.103	0	Monocytes	AIF1
0	7.23211	0.805	0.02	0	Monocytes	CFD
0	13.7927	0.778	0	0	Monocytes	FCN1
0	7.64296	0.788	0.015	0	Monocytes	CD68
0	10.622	0.753	0.001	0	Monocytes	PILRA
0	9.3162	0.744	0.003	0	Monocytes	LILRB2
0	5.621	0.82	0.103	0	Monocytes	IFITM3
0	7.26351	0.725	0.01	0	Monocytes	NCF2
0	13.194	0.713	0.002	0	Monocytes	S100A8
0	5.75144	0.75	0.041	0	Monocytes	SPI1
0	6.13819	0.727	0.019	0	Monocytes	HCK
0	4.70878	0.753	0.051	0	Monocytes	CYBB
0	5.37153	0.734	0.035	0	Monocytes	CFP
0	4.91594	0.713	0.039	0	Monocytes	FGL2
0	4.5603	0.75	0.08	0	Monocytes	NAMPT
0	4.13487	0.742	0.072	0	Monocytes	LGALS3
0	7.86924	0.677	0.008	0	Monocytes	PLAUR
0	7.86338	0.673	0.011	0	Monocytes	MS4A7
0	12.4829	0.65	0	0	Monocytes	CLEC7A
0	10.1598	0.648	0.001	0	Monocytes	IGSF6
0	11.8302	0.642	0	0	Monocytes	C5AR1
0	6.48163	0.652	0.012	0	Monocytes	SLC11A1
0	6.95921	0.652	0.013	0	Monocytes	MNDA
0	4.09284	0.709	0.07	0	Monocytes	RNF130
0	7.01516	0.642	0.008	0	Monocytes	C19orf38
0	6.17748	0.633	0.014	0	Monocytes	IFI30
0	4.15926	0.725	0.107	0	Monocytes	BCL2A1
0	15.9141	0.618	0	0	Monocytes	RP11-290F20.3
0	6.97624	0.625	0.008	0	Monocytes	SLC7A7
0	4.10299	0.83	0.216	0	Monocytes	SOD2
0	3.55964	0.727	0.118	0	Monocytes	FCGRT
0	13.1115	0.608	0	0	Monocytes	LILRA5
0	4.42138	0.656	0.049	0	Monocytes	STX11
0	8.57956	0.602	0.003	0	Monocytes	LRRC25
0	2.80179	0.761	0.164	0	Monocytes	FGR
0	13.6791	0.595	0	0	Monocytes	CSTA
0	5.39282	0.614	0.019	0	Monocytes	MPEG1
0	12.3905	0.583	0	0	Monocytes	CSF1R
0	10.8771	0.579	0	0	Monocytes	CPVL
0	4.95464	0.608	0.029	0	Monocytes	CPPED1
0	8.53951	0.576	0.002	0	Monocytes	CLEC12A
0	4.13141	0.918	0.346	0	Monocytes	CTSS
0	4.32686	0.614	0.044	0	Monocytes	TBXAS1
0	12.8606	0.566	0	0	Monocytes	FPR1
0	3.65644	0.704	0.143	0	Monocytes	LINC00936
0	5.21876	0.577	0.018	0	Monocytes	RAB31
0	5.58314	0.576	0.019	0	Monocytes	TNFSF13B
0	8.7581	0.558	0.002	0	Monocytes	CD302
0	3.26903	0.648	0.093	0	Monocytes	LGALS9
0	11.4941	0.553	0	0	Monocytes	MAFB
0	6.51374	0.564	0.012	0	Monocytes	HMOX1
0	5.46859	0.57	0.019	0	Monocytes	DUSP6
0	3.83112	0.652	0.113	0	Monocytes	GRN
0	4.14016	0.621	0.086	0	Monocytes	WARS
0	8.83906	0.535	0.002	0	Monocytes	FCGR2A
0	3.38237	0.629	0.096	0	Monocytes	BID
0	4.70338	0.558	0.027	0	Monocytes	ODF3B
0	4.06952	0.57	0.041	0	Monocytes	LYN
0	5.95074	0.535	0.011	0	Monocytes	KLF4
0	8.16371	0.526	0.002	0	Monocytes	PRAM1
0	9.9766	0.52	0.001	0	Monocytes	LILRA2
0	5.59693	0.514	0.012	0	Monocytes	SLC31A2
0	7.42709	0.501	0.003	0	Monocytes	TGFBI
0	3.21927	0.589	0.092	0	Monocytes	RGS2
0	6.83636	0.501	0.006	0	Monocytes	LRP1
0	13.6115	0.493	0	0	Monocytes	IL1B
0	4.2498	0.547	0.055	0	Monocytes	TYMP
0	12.3995	0.488	0	0	Monocytes	IL8
0	12.2299	0.488	0	0	Monocytes	TMEM176B
0	10.8448	0.486	0	0	Monocytes	CSF3R
0	6.31726	0.493	0.007	0	Monocytes	ZNF385A
0	11.8796	0.484	0.001	0	Monocytes	G0S2
0	12.646	0.482	0	0	Monocytes	CD300E
0	11.813	0.48	0	0	Monocytes	TNFAIP2
0	5.73555	0.505	0.035	0	Monocytes	IER3
0	12.9631	0.47	0	0	Monocytes	LILRA1
0	4.23138	0.933	0.464	0	Monocytes	SAT1
0	3.5261	0.509	0.043	0	Monocytes	PAK1
0	9.47157	0.467	0.001	0	Monocytes	RETN
0	3.2248	0.53	0.07	0	Monocytes	BLVRB
0	5.40022	0.472	0.017	0	Monocytes	CEBPD
0	12.2748	0.449	0	0	Monocytes	HK3
0	6.33664	0.455	0.007	0	Monocytes	DMXL2
0	5.80807	0.459	0.011	0	Monocytes	CXCL16
0	7.50134	0.449	0.003	0	Monocytes	LILRB3
0	12.985	0.432	0	0	Monocytes	VCAN
0	3.85535	0.482	0.05	0	Monocytes	OAS1
0	7.90895	0.432	0.002	0	Monocytes	PLXDC2
0	3.1517	0.48	0.05	0	Monocytes	ALOX5
0	5.84904	0.436	0.007	0	Monocytes	TNFSF13
0	4.91661	0.444	0.016	0	Monocytes	SLC43A2
0	4.17541	0.451	0.03	0	Monocytes	SLC2A6
0	4.46313	0.447	0.026	0	Monocytes	MARCKS
0	7.02461	0.423	0.003	0	Monocytes	IRAK3
0	5.3261	0.434	0.015	0	Monocytes	TCF7L2
0	3.69565	0.47	0.052	0	Monocytes	GCA
0	4.80262	0.451	0.035	0	Monocytes	TNF
0	3.1343	0.449	0.035	0	Monocytes	ITGAX
0	11.0902	0.415	0.001	0	Monocytes	CD14
0	5.33691	0.423	0.01	0	Monocytes	RNF144B
0	7.63911	0.415	0.002	0	Monocytes	EMR2
0	7.22559	0.417	0.006	0	Monocytes	MS4A6A
0	4.60575	0.432	0.025	0	Monocytes	NR4A1
0	4.58256	0.423	0.017	0	Monocytes	CD86
0	12.4164	0.403	0	0	Monocytes	CDA
0	10.8505	0.402	0	0	Monocytes	GPBAR1
0	2.92903	0.438	0.041	0	Monocytes	SCIMP
0	3.41351	0.449	0.053	0	Monocytes	MXD1
0	13.2919	0.39	0	0	Monocytes	S100A12
0	6.86677	0.39	0.002	0	Monocytes	MCTP1
0	3.21244	0.424	0.038	0	Monocytes	FAM49A
0	4.62686	0.405	0.022	0	Monocytes	SIGLEC10
0	6.5803	0.386	0.005	0	Monocytes	ALDH2
0	4.63183	0.407	0.026	0	Monocytes	ICAM1
0	6.24253	0.382	0.004	0	Monocytes	CLEC4A
0	3.84256	0.409	0.031	0	Monocytes	SULT1A1
0	5.47511	0.411	0.034	0	Monocytes	CCL3
0	3.36396	0.411	0.036	0	Monocytes	NUDT16
0	8.74872	0.375	0.001	0	Monocytes	PLXNB2
0	9.82696	0.371	0	0	Monocytes	CD33
0	3.94394	0.394	0.024	0	Monocytes	ATF3
0	4.61304	0.384	0.016	0	Monocytes	LRRK2
0	3.2684	0.411	0.043	0	Monocytes	CTSZ
0	3.38927	0.394	0.029	0	Monocytes	NAGA
0	4.83354	0.375	0.012	0	Monocytes	RXRA
0	9.01424	0.354	0.001	0	Monocytes	RP11-750H9.5
0	3.71558	0.38	0.027	0	Monocytes	RELT
0	10.9753	0.35	0	0	Monocytes	TREM1
0	10.101	0.348	0	0	Monocytes	PLBD1
0	3.06864	0.38	0.033	0	Monocytes	MPP1
0	10.4208	0.344	0	0	Monocytes	TMEM176A
0	3.01924	0.377	0.037	0	Monocytes	KYNU
0	4.03006	0.354	0.017	0	Monocytes	DOK3
0	6.38097	0.338	0.003	0	Monocytes	DAPK1
0	6.26736	0.337	0.005	0	Monocytes	RBM47
0	8.5365	0.331	0.001	0	Monocytes	LTBR
0	13.4652	0.329	0	0	Monocytes	CD300LF
0	12.7272	0.329	0	0	Monocytes	APOBEC3A
0	3.45049	0.356	0.027	0	Monocytes	CCDC88A
0	6.15089	0.329	0.005	0	Monocytes	CAMK1
0	5.63959	0.325	0.001	0	Monocytes	PYGL
0	7.42414	0.321	0.002	0	Monocytes	PTAFR
0	8.02747	0.319	0.001	0	Monocytes	CD300C
0	8.37875	0.319	0.001	0	Monocytes	RASGRP4
0	7.65691	0.321	0.004	0	Monocytes	NLRP3
0	6.80879	0.312	0.001	0	Monocytes	RAB32
0	13.264	0.31	0	0	Monocytes	FOLR3
0	15.5134	0.31	0	0	Monocytes	LGALS2
0	4.72457	0.319	0.01	0	Monocytes	SMCO4
0	3.78702	0.329	0.022	0	Monocytes	BRI3
0	5.53182	0.308	0.006	0	Monocytes	CHST15
0	12.7328	0.3	0	0	Monocytes	RP11-1143G9.4
0	12.5517	0.294	0	0	Monocytes	SLC8A1
0	14.465	0.291	0	0	Monocytes	NFAM1
0	4.84822	0.298	0.008	0	Monocytes	ADAP2
0	5.87132	0.293	0.004	0	Monocytes	SIRPB1
0	9.89117	0.287	0	0	Monocytes	BST1
0	13.0133	0.285	0	0	Monocytes	RBP7
0	11.6903	0.281	0	0	Monocytes	ASGR1
0	7.42174	0.283	0.002	0	Monocytes	KCTD12
0	7.43704	0.281	0.001	0	Monocytes	CD36
0	6.40573	0.283	0.003	0	Monocytes	CALML4
0	4.64318	0.287	0.008	0	Monocytes	P2RX1
0	8.54049	0.279	0.001	0	Monocytes	CDKN1C
0	4.24973	0.291	0.014	0	Monocytes	BCL6
0	10.4168	0.275	0	0	Monocytes	RP11-362F19.1
0	4.75602	0.285	0.011	0	Monocytes	CTSL
0	10.4846	0.273	0	0	Monocytes	KCNE3
0	10.759	0.272	0	0	Monocytes	P2RY13
0	7.06449	0.275	0.003	0	Monocytes	CKB
0	9.67936	0.272	0	0	Monocytes	ANPEP
0	10.8579	0.268	0	0	Monocytes	LPCAT2
0	7.24934	0.268	0.003	0	Monocytes	TRIB1
0	9.90253	0.26	0	0	Monocytes	PAPSS2
0	8.18937	0.26	0.001	0	Monocytes	ALDH3B1
0	7.16021	0.254	0.001	0	Monocytes	TBC1D8
0	7.37626	0.254	0.002	0	Monocytes	TLR2
0	4.31245	0.262	0.01	0	Monocytes	GAB2
0	8.503	0.252	0.001	0	Monocytes	LILRA6
0	3.85044	0.26	0.014	0	Monocytes	KIAA0513
0	4.88824	0.254	0.008	0	Monocytes	EMILIN2
0	3.86389	0.25	0.014	0	Monocytes	ETS2
3.1387e-307	3.6093	0.291	0.023	5.99336e-303	Monocytes	ACSL1
1.62725e-306	3.07965	0.405	0.044	3.10724e-302	Monocytes	NADK
6.78424e-305	3.34295	0.839	0.255	1.29545e-300	Monocytes	NFKBIZ
1.43814e-304	3.11077	0.459	0.057	2.74612e-300	Monocytes	C15orf39
3.37654e-300	3.26062	0.931	0.463	6.4475e-296	Monocytes	S100A11
1.34439e-297	2.83422	0.815	0.235	2.5671e-293	Monocytes	PYCARD
1.85472e-295	3.23974	0.989	0.986	3.54158e-291	Monocytes	FTH1
1.43967e-294	2.87782	0.38	0.04	2.74904e-290	Monocytes	GAA
5.0414e-293	2.72127	0.996	0.982	9.62655e-289	Monocytes	FTL
1.59041e-289	2.80449	0.317	0.028	3.03689e-285	Monocytes	RASSF4
7.56943e-289	3.22735	0.79	0.222	1.44538e-284	Monocytes	STXBP2
2.6213e-276	3.02786	0.518	0.082	5.00538e-272	Monocytes	IFNGR2
4.13636e-275	3.11676	0.451	0.06	7.89838e-271	Monocytes	AMPD2
8.49892e-274	3.42714	0.321	0.031	1.62287e-269	Monocytes	MSRB1
1.00323e-273	3.7056	0.914	0.541	1.91568e-269	Monocytes	PSAP
8.22788e-273	3.56818	0.268	0.022	1.57111e-268	Monocytes	KDM1B
9.96111e-273	2.73613	0.574	0.099	1.90207e-268	Monocytes	THEMIS2
6.20353e-272	3.35387	0.273	0.023	1.18456e-267	Monocytes	OGFRL1
9.3024e-272	2.87792	0.671	0.143	1.77629e-267	Monocytes	APLP2
8.75205e-271	2.98937	0.277	0.023	1.6712e-266	Monocytes	GAS7
1.92872e-267	3.50307	0.432	0.059	3.68289e-263	Monocytes	SGK1
2.79522e-266	3.11956	0.486	0.072	5.33748e-262	Monocytes	AMICA1
2.58894e-264	3.06156	0.669	0.146	4.94358e-260	Monocytes	NINJ1
1.54355e-263	2.93393	0.744	0.199	2.94742e-259	Monocytes	ASAH1
7.87585e-263	3.07668	0.839	0.343	1.50389e-258	Monocytes	TKT
1.28018e-262	2.54699	0.564	0.096	2.44451e-258	Monocytes	CTSH
2.83166e-261	3.1303	0.344	0.037	5.40706e-257	Monocytes	SLC16A3
5.04485e-261	3.32078	0.899	0.396	9.63315e-257	Monocytes	NEAT1
1.56231e-260	2.66309	0.598	0.11	2.98324e-256	Monocytes	HSBP1
5.23926e-259	2.69989	0.713	0.17	1.00044e-254	Monocytes	CD83
7.39528e-257	3.1717	0.314	0.032	1.41213e-252	Monocytes	HRH2
1.09056e-255	2.39661	0.967	0.85	2.08242e-251	Monocytes	S100A6
1.18016e-253	2.85221	0.315	0.032	2.25352e-249	Monocytes	ARRB1
5.04651e-252	-1.4096	0.941	0.998	9.63631e-248	Monocytes	RPS3
5.97718e-252	2.69481	0.432	0.059	1.14134e-247	Monocytes	PIK3AP1
2.14433e-248	2.72046	0.807	0.293	4.09459e-244	Monocytes	NPC2
1.28658e-247	2.76365	0.585	0.111	2.45673e-243	Monocytes	PGD
1.47182e-245	3.1213	0.38	0.049	2.81044e-241	Monocytes	FAM26F
2.74003e-243	3.00733	0.493	0.083	5.23208e-239	Monocytes	CDKN1A
9.65539e-243	2.98184	0.658	0.152	1.8437e-238	Monocytes	AP1S2
1.15167e-241	3.95126	0.264	0.024	2.19911e-237	Monocytes	GK
8.91289e-240	2.57526	0.432	0.061	1.70192e-235	Monocytes	EIF4EBP1
1.3821e-238	-1.51834	0.91	0.994	2.63913e-234	Monocytes	RPL3
2.83596e-237	2.84893	0.323	0.036	5.41527e-233	Monocytes	IRF5
5.81156e-237	2.61387	0.564	0.107	1.10972e-232	Monocytes	MAPKAPK3
1.0456e-236	-1.48222	0.943	0.997	1.99658e-232	Monocytes	RPS27
4.91815e-236	2.23382	0.501	0.08	9.3912e-232	Monocytes	SYK
1.81438e-235	3.15746	0.468	0.075	3.46455e-231	Monocytes	BEST1
5.85426e-233	3.03545	0.562	0.115	1.11787e-228	Monocytes	CUX1
6.50985e-233	2.74872	0.348	0.041	1.24306e-228	Monocytes	C9orf72
1.01003e-231	2.56793	0.507	0.087	1.92866e-227	Monocytes	LILRB1
2.86593e-229	-1.1952	0.954	0.997	5.47249e-225	Monocytes	RPS27A
4.23988e-228	3.45052	0.337	0.04	8.09605e-224	Monocytes	LY96
3.6568e-226	2.55026	0.677	0.156	6.98266e-222	Monocytes	ATP6V0D1
3.47415e-225	3.08312	0.277	0.028	6.63388e-221	Monocytes	UNC93B1
4.46197e-225	3.30735	0.252	0.023	8.52012e-221	Monocytes	PLAGL2
4.9984e-224	2.84543	0.352	0.044	9.54444e-220	Monocytes	PHACTR1
1.85281e-222	2.57605	0.459	0.074	3.53794e-218	Monocytes	SNX10
2.3124e-222	-2.81887	0.185	0.929	4.41552e-218	Monocytes	PTPRCAP
2.05583e-221	2.9913	0.252	0.024	3.9256e-217	Monocytes	FBP1
4.41283e-221	3.30282	0.344	0.044	8.4263e-217	Monocytes	FAM110A
1.20804e-220	2.8925	0.356	0.046	2.30674e-216	Monocytes	TESC
1.22037e-220	-1.12033	0.952	0.998	2.33029e-216	Monocytes	RPS15A
5.89287e-220	2.53001	0.467	0.076	1.12524e-215	Monocytes	NAGK
3.70438e-218	1.33679	0.843	0.226	7.07352e-214	Monocytes	HLA-DRA
1.48687e-216	2.9522	0.268	0.027	2.83917e-212	Monocytes	DPYSL2
6.34042e-215	2.98836	0.444	0.075	1.2107e-210	Monocytes	SNORD3A
7.96777e-213	2.5449	0.354	0.046	1.52145e-208	Monocytes	BTK
1.47151e-209	2.48012	0.7	0.196	2.80986e-205	Monocytes	CTSB
6.5459e-209	-1.55434	0.864	0.985	1.24994e-204	Monocytes	RPSA
4.1291e-207	-1.24005	0.943	0.998	7.88452e-203	Monocytes	RPS12
6.3542e-206	2.4687	0.428	0.069	1.21333e-201	Monocytes	GNS
6.02732e-205	2.93826	0.801	0.293	1.15092e-200	Monocytes	COTL1
7.85974e-205	-1.27825	0.927	0.994	1.50082e-200	Monocytes	RPS25
2.00566e-204	2.53194	0.491	0.09	3.82981e-200	Monocytes	RAB11FIP1
5.90867e-202	2.54843	0.734	0.23	1.12826e-197	Monocytes	TIMP1
1.08285e-199	1.58673	0.931	0.876	2.0677e-195	Monocytes	OAZ1
1.71702e-199	-1.15892	0.948	0.998	3.27866e-195	Monocytes	RPL13
5.72455e-199	2.43024	0.761	0.268	1.0931e-194	Monocytes	ANXA5
2.07762e-197	2.19654	0.977	0.754	3.96722e-193	Monocytes	ZFP36
7.47157e-197	2.31943	0.644	0.161	1.4267e-192	Monocytes	LYST
3.45147e-195	-1.04399	0.975	0.998	6.59057e-191	Monocytes	RPL30
3.86222e-195	2.26954	0.491	0.091	7.37491e-191	Monocytes	SH3BP2
1.27903e-194	2.52791	0.388	0.059	2.4423e-190	Monocytes	OAZ2
5.55784e-194	-1.24087	0.927	0.995	1.06127e-189	Monocytes	RPS18
6.56173e-194	2.51751	0.367	0.054	1.25296e-189	Monocytes	LY86
2.10987e-192	-1.23335	0.899	0.988	4.02879e-188	Monocytes	RPL23A
3.58189e-192	1.68975	0.945	0.911	6.83961e-188	Monocytes	H3F3A
2.05961e-191	2.47213	0.532	0.114	3.93282e-187	Monocytes	GRINA
3.24321e-191	2.74877	0.323	0.043	6.19291e-187	Monocytes	DENND3
2.83002e-190	2.36832	0.348	0.049	5.40392e-186	Monocytes	CTNNA1
2.44585e-189	1.74616	0.432	0.072	4.67036e-185	Monocytes	2024-03-01
3.34963e-189	2.44147	0.813	0.327	6.39612e-185	Monocytes	TALDO1
6.50359e-189	2.40153	0.637	0.156	1.24186e-184	Monocytes	RILPL2
7.65475e-188	2.66305	0.358	0.053	1.46167e-183	Monocytes	UBE2R2
8.57069e-188	2.37639	0.824	0.4	1.63657e-183	Monocytes	C10orf54
5.13135e-187	2.40378	0.554	0.122	9.79832e-183	Monocytes	MYD88
6.35379e-185	1.59805	0.969	0.783	1.21326e-180	Monocytes	S100A4
6.86282e-185	1.85201	0.899	0.778	1.31046e-180	Monocytes	GABARAP
8.36317e-185	-1.1268	0.945	0.997	1.59695e-180	Monocytes	RPL32
1.31535e-184	2.87307	0.277	0.033	2.51166e-180	Monocytes	CAMKK2
1.61689e-184	2.90272	0.296	0.038	3.08745e-180	Monocytes	ZMIZ1
6.72738e-183	1.5143	0.486	0.09	1.28459e-178	Monocytes	MEF2C
2.32539e-182	-1.1704	0.924	0.994	4.44032e-178	Monocytes	RPS6
2.09475e-181	-1.10738	0.929	0.996	3.99993e-177	Monocytes	RPS4X
8.8421e-180	2.14627	0.761	0.261	1.6884e-175	Monocytes	HLA-DRB5
9.48851e-178	2.24706	0.688	0.207	1.81183e-173	Monocytes	CASP1
3.06824e-177	3.29588	0.671	0.212	5.85881e-173	Monocytes	WDR74
3.49215e-177	2.38551	0.468	0.093	6.66825e-173	Monocytes	BACH1
4.95623e-177	-1.02918	0.941	0.996	9.46392e-173	Monocytes	RPS10
1.33794e-176	2.56539	0.346	0.053	2.55479e-172	Monocytes	RASGEF1B
3.0992e-176	-1.06298	0.937	0.997	5.91793e-172	Monocytes	RPS3A
5.13189e-174	-1.02744	0.914	0.995	9.79934e-170	Monocytes	RPL14
2.12786e-173	2.65355	0.455	0.091	4.06314e-169	Monocytes	TNFSF10
2.5138e-173	2.40081	0.713	0.241	4.8001e-169	Monocytes	TNFRSF1B
1.98008e-172	-2.92519	0.157	0.811	3.78096e-168	Monocytes	CD3E
2.12137e-172	2.30306	0.453	0.087	4.05075e-168	Monocytes	BLVRA
3.39725e-172	-1.16297	0.897	0.99	6.48706e-168	Monocytes	RPL36
8.27387e-172	2.73232	0.384	0.065	1.5799e-167	Monocytes	NCF4
1.34663e-171	2.09627	0.574	0.135	2.57138e-167	Monocytes	RAB24
1.85487e-171	2.52859	0.384	0.065	3.54187e-167	Monocytes	RASSF2
1.37234e-168	-1.17129	0.902	0.991	2.62049e-164	Monocytes	RPS21
7.83888e-168	2.17443	0.841	0.498	1.49683e-163	Monocytes	TSPO
7.97147e-167	2.19827	0.453	0.088	1.52215e-162	Monocytes	HOTAIRM1
8.19877e-167	2.16487	0.62	0.163	1.56556e-162	Monocytes	AGTRAP
2.11232e-166	-1.25707	0.895	0.987	4.03348e-162	Monocytes	RPS5
1.23086e-165	2.41032	0.465	0.094	2.35034e-161	Monocytes	ARAP1
1.59142e-165	2.56446	0.516	0.119	3.03881e-161	Monocytes	PTPRE
1.95392e-164	2.44635	0.537	0.126	3.73101e-160	Monocytes	GLUL
6.81848e-163	2.39535	0.509	0.117	1.30199e-158	Monocytes	KLF10
1.4669e-159	-2.72199	0.182	0.813	2.80104e-155	Monocytes	IL32
8.04806e-159	1.80079	0.822	0.354	1.53678e-154	Monocytes	LGALS1
7.68842e-157	2.02419	0.662	0.198	1.4681e-152	Monocytes	TCIRG1
2.52101e-156	2.35026	0.359	0.061	4.81386e-152	Monocytes	NAPRT1
9.78076e-153	2.41716	0.543	0.143	1.86764e-148	Monocytes	ZFAND5
1.97991e-152	2.10655	0.685	0.219	3.78063e-148	Monocytes	SDCBP
6.04065e-152	1.33949	0.916	0.82	1.15346e-147	Monocytes	ARPC3
2.43165e-151	2.00736	0.629	0.183	4.64324e-147	Monocytes	POU2F2
5.45203e-149	2.57324	0.26	0.035	1.04107e-144	Monocytes	MCOLN1
1.02678e-148	2.52991	0.256	0.035	1.96064e-144	Monocytes	RP2
1.96703e-148	1.04585	0.996	0.997	3.75604e-144	Monocytes	ACTB
2.39271e-148	2.01882	0.319	0.051	4.56888e-144	Monocytes	FGD2
2.64047e-148	1.90573	0.803	0.296	5.04197e-144	Monocytes	PLEK
4.31089e-148	1.98935	0.589	0.159	8.23165e-144	Monocytes	NOTCH2
2.54336e-147	2.32345	0.572	0.157	4.85654e-143	Monocytes	VMP1
2.66516e-147	2.17646	0.501	0.117	5.08913e-143	Monocytes	NUMB
1.7982e-146	2.63764	0.302	0.047	3.43366e-142	Monocytes	JAK2
2.9256e-146	2.40908	0.296	0.046	5.58643e-142	Monocytes	PRKCD
1.49538e-145	1.42994	0.895	0.737	2.85543e-141	Monocytes	ARPC1B
1.40268e-144	2.45106	0.382	0.074	2.67841e-140	Monocytes	MID1IP1
6.32358e-144	1.98037	0.73	0.279	1.20749e-139	Monocytes	GNAI2
1.52586e-143	2.2932	0.369	0.068	2.91364e-139	Monocytes	RALB
1.65482e-143	2.62691	0.287	0.044	3.15987e-139	Monocytes	ITPK1
6.892e-143	1.95603	0.763	0.341	1.31603e-138	Monocytes	ANXA2
1.0532e-142	2.12449	0.472	0.106	2.01108e-138	Monocytes	TREX1
2.11432e-141	-1.3281	0.845	0.967	4.0373e-137	Monocytes	RPS29
2.2722e-141	2.10407	0.44	0.095	4.33877e-137	Monocytes	SCPEP1
2.43228e-141	1.77372	0.918	0.616	4.64444e-137	Monocytes	SRGN
2.54779e-141	1.95387	0.784	0.396	4.86501e-137	Monocytes	FKBP1A
2.56507e-141	2.08211	0.612	0.182	4.89801e-137	Monocytes	ATG3
2.90372e-140	-1.52181	0.73	0.926	5.54465e-136	Monocytes	NPM1
6.18041e-140	2.12629	0.522	0.131	1.18015e-135	Monocytes	NUP214
1.06877e-139	2.01635	0.742	0.304	2.04081e-135	Monocytes	CARD16
2.85426e-139	2.30965	0.25	0.035	5.4502e-135	Monocytes	HHEX
3.85805e-139	1.50522	0.849	0.378	7.36696e-135	Monocytes	HLA-DRB1
2.61064e-138	2.11772	0.507	0.129	4.98502e-134	Monocytes	UNC119
6.21394e-138	2.47113	0.344	0.064	1.18655e-133	Monocytes	RHOB
3.97902e-137	-2.2556	0.214	0.785	7.59794e-133	Monocytes	CD69
7.71955e-137	2.22417	0.403	0.083	1.47405e-132	Monocytes	ATP6V1B2
1.10284e-136	2.16079	0.486	0.116	2.10587e-132	Monocytes	UBE2D1
5.45687e-135	2.48345	0.287	0.046	1.04199e-130	Monocytes	SNX18
8.59683e-135	2.87904	0.277	0.044	1.64156e-130	Monocytes	MEGF9
1.26402e-134	-1.05279	0.876	0.979	2.41364e-130	Monocytes	RPL10A
1.57015e-133	1.97326	0.564	0.161	2.99821e-129	Monocytes	CECR1
3.11022e-133	2.099	0.717	0.294	5.93897e-129	Monocytes	ATP6V0B
5.23066e-133	-1.88181	0.348	0.829	9.98795e-129	Monocytes	IL2RG
1.37604e-132	1.84201	0.82	0.515	2.62754e-128	Monocytes	GSTP1
4.31729e-132	2.36133	0.382	0.078	8.24386e-128	Monocytes	RIPK2
9.38971e-132	1.37976	0.883	0.797	1.79296e-127	Monocytes	ALDOA
7.68095e-131	1.96633	0.424	0.093	1.46668e-126	Monocytes	FAM45A
4.56061e-128	-1.15315	0.866	0.973	8.70849e-124	Monocytes	EEF1B2
1.36137e-127	1.77255	0.809	0.433	2.59954e-123	Monocytes	RHOG
2.2015e-127	2.24592	0.419	0.094	4.20376e-123	Monocytes	MIDN
2.2422e-127	-2.95337	0.105	0.688	4.28148e-123	Monocytes	CD3D
6.05128e-126	2.01486	0.403	0.087	1.15549e-121	Monocytes	PRDX3
7.80105e-126	2.07727	0.281	0.046	1.48961e-121	Monocytes	PSTPIP2
1.11694e-125	1.53663	0.748	0.272	2.1328e-121	Monocytes	ZEB2
1.36407e-125	1.8247	0.426	0.095	2.60469e-121	Monocytes	SKAP2
2.34013e-125	2.26104	0.319	0.059	4.46847e-121	Monocytes	FKBP15
3.70547e-125	1.51439	0.946	0.9	7.0756e-121	Monocytes	VIM
2.19258e-124	2.0865	0.677	0.27	4.18673e-120	Monocytes	VASP
1.80455e-123	2.79868	0.252	0.039	3.44578e-119	Monocytes	PFKFB3
2.10653e-123	2.17035	0.289	0.049	4.02242e-119	Monocytes	MBD2
2.17089e-122	2.03163	0.56	0.171	4.14531e-118	Monocytes	PPT1
3.03416e-121	2.0629	0.453	0.112	5.79372e-117	Monocytes	ADRBK1
3.06576e-120	2.28427	0.306	0.057	5.85408e-116	Monocytes	PLSCR1
4.48423e-119	1.66879	0.795	0.403	8.56263e-115	Monocytes	ARRB2
1.0137e-118	2.9715	0.518	0.183	1.93566e-114	Monocytes	FCGR3A
6.43187e-118	2.00449	0.293	0.053	1.22817e-113	Monocytes	YBX3
1.47866e-117	1.56056	0.47	0.118	2.8235e-113	Monocytes	CD300A
2.25797e-117	1.85937	0.612	0.202	4.3116e-113	Monocytes	MGAT1
4.40805e-117	1.8307	0.549	0.162	8.41717e-113	Monocytes	GSTO1
3.38649e-116	-2.08909	0.273	0.738	6.4665e-112	Monocytes	AES
5.58345e-116	1.66923	0.711	0.268	1.06616e-111	Monocytes	MYO1F
6.6149e-116	1.67658	0.728	0.305	1.26312e-111	Monocytes	C1orf162
1.59117e-115	1.64504	0.461	0.114	3.03835e-111	Monocytes	MFSD1
2.49804e-115	2.42249	0.335	0.07	4.77e-111	Monocytes	AHR
6.91603e-115	-1.21056	0.491	0.89	1.32062e-110	Monocytes	IFITM1
1.44257e-114	2.23646	0.304	0.058	2.75459e-110	Monocytes	SIDT2
2.58187e-114	1.80169	0.616	0.213	4.93008e-110	Monocytes	UBE2J1
2.60131e-113	1.92676	0.587	0.186	4.96721e-109	Monocytes	CDC42EP3
4.48254e-113	-1.02503	0.872	0.968	8.55941e-109	Monocytes	RPL13A
2.15258e-112	2.55117	0.53	0.179	4.11036e-108	Monocytes	GPX1
4.55229e-112	1.037	0.925	0.878	8.6926e-108	Monocytes	MYL6
6.41171e-112	1.58321	0.558	0.165	1.22432e-107	Monocytes	MAP3K8
1.54229e-111	2.04692	0.304	0.058	2.945e-107	Monocytes	FAM46A
1.63264e-111	-2.41686	0.109	0.658	3.11752e-107	Monocytes	LCK
4.72367e-109	1.66774	0.43	0.106	9.01985e-105	Monocytes	LEPROT
5.86311e-109	1.57214	0.805	0.479	1.11956e-104	Monocytes	GNG5
1.54895e-108	2.06778	0.392	0.093	2.95771e-104	Monocytes	DPEP2
1.64201e-108	1.96755	0.373	0.085	3.13541e-104	Monocytes	NBPF10
2.19057e-108	2.11975	0.294	0.056	4.18289e-104	Monocytes	BCKDK
1.62237e-107	1.45606	0.832	0.576	3.09791e-103	Monocytes	ATP6V0C
2.10246e-106	-1.90196	0.438	0.782	4.01466e-102	Monocytes	LDHB
2.44722e-106	1.85375	0.616	0.227	4.67297e-102	Monocytes	LTA4H
6.88871e-106	2.1618	0.315	0.065	1.3154e-101	Monocytes	CHP1
1.08997e-105	-1.06838	0.845	0.95	2.08131e-101	Monocytes	EEF1G
1.21404e-105	1.66089	0.535	0.16	2.31821e-101	Monocytes	RTN3
3.38941e-105	1.19763	0.614	0.2	6.47208e-101	Monocytes	HLA-DQB1
8.97324e-105	1.84288	0.459	0.128	1.71344e-100	Monocytes	C20orf27
3.20426e-104	2.02861	0.279	0.053	6.11853e-100	Monocytes	QKI
3.48937e-104	1.94709	0.465	0.136	6.66296e-100	Monocytes	ABI3
1.64698e-103	2.27673	0.27	0.05	3.14491e-99	Monocytes	IRS2
1.74667e-103	-3.06924	0.099	0.611	3.33526e-99	Monocytes	CD7
5.27704e-103	2.17707	0.273	0.052	1.00765e-98	Monocytes	ACOT9
1.48867e-102	1.61636	0.931	0.667	2.84261e-98	Monocytes	FOS
2.49398e-102	-3.11702	0.071	0.584	4.76225e-98	Monocytes	CD3G
1.69059e-101	1.84354	0.371	0.087	3.22818e-97	Monocytes	VAMP3
2.26696e-101	2.14052	0.929	0.813	4.32876e-97	Monocytes	NFKBIA
1.72935e-100	1.67297	0.685	0.309	3.30219e-96	Monocytes	RNH1
1.98888e-100	2.04471	0.426	0.112	3.79777e-96	Monocytes	SEC14L1
2.04482e-100	1.67476	0.625	0.233	3.90458e-96	Monocytes	CAPZA2
3.43972e-100	1.97195	0.424	0.113	6.56815e-96	Monocytes	RARA
1.78099e-99	2.22555	0.25	0.046	3.4008e-95	Monocytes	MAP3K3
2.39432e-99	1.92827	0.335	0.075	4.57196e-95	Monocytes	PICALM
3.95838e-99	1.77909	0.698	0.326	7.55854e-95	Monocytes	PRELID1
4.40972e-99	2.44559	0.285	0.058	8.42036e-95	Monocytes	GCH1
1.45586e-98	2.26095	0.461	0.146	2.77996e-94	Monocytes	RHOC
2.85319e-97	1.87483	0.321	0.072	5.44817e-93	Monocytes	RNPEP
4.02863e-97	1.90793	0.291	0.06	7.69267e-93	Monocytes	NANS
5.53969e-97	-2.70333	0.117	0.611	1.0578e-92	Monocytes	IL7R
7.348e-97	2.06184	0.382	0.097	1.4031e-92	Monocytes	RRP12
8.61672e-97	1.84498	0.254	0.047	1.64536e-92	Monocytes	AGPAT2
6.36787e-96	1.7174	0.751	0.414	1.21595e-91	Monocytes	CSTB
1.0994e-94	-1.05146	0.784	0.922	2.09931e-90	Monocytes	TOMM7
3.64489e-94	1.79013	0.369	0.091	6.95991e-90	Monocytes	UBXN11
4.2081e-94	1.66867	0.333	0.076	8.03537e-90	Monocytes	CD151
5.59725e-94	1.96223	0.315	0.071	1.06879e-89	Monocytes	HSPA1A
1.73405e-93	1.71847	0.346	0.082	3.31117e-89	Monocytes	SPTLC2
4.33988e-93	1.51031	0.449	0.125	8.28701e-89	Monocytes	IMPDH1
9.72023e-93	-1.70078	0.446	0.795	1.85608e-88	Monocytes	CXCR4
1.33377e-92	1.18727	0.447	0.121	2.54683e-88	Monocytes	AOAH
2.0208e-92	2.39834	0.547	0.214	3.85872e-88	Monocytes	NCF1
4.34513e-92	1.73688	0.73	0.37	8.29703e-88	Monocytes	PTPN6
2.34814e-91	1.60653	0.704	0.322	4.48377e-87	Monocytes	RGS19
2.10604e-90	1.59264	0.679	0.307	4.02149e-86	Monocytes	PGLS
3.10185e-90	1.43841	0.881	0.76	5.92298e-86	Monocytes	S100A10
5.5695e-90	1.40557	0.786	0.456	1.0635e-85	Monocytes	HLA-DPA1
2.80442e-89	1.71905	0.549	0.195	5.35504e-85	Monocytes	RAB10
7.37191e-89	1.9042	0.317	0.074	1.40767e-84	Monocytes	RNF141
9.04363e-88	1.90387	0.31	0.071	1.72688e-83	Monocytes	HEBP1
1.13977e-87	1.6377	0.543	0.191	2.1764e-83	Monocytes	H2AFY
6.39543e-87	1.66198	0.505	0.165	1.22121e-82	Monocytes	PARVG
6.47284e-87	-2.86019	0.082	0.542	1.23599e-82	Monocytes	SPOCK2
9.32674e-87	2.16073	0.258	0.053	1.78094e-82	Monocytes	GNAQ
2.47951e-86	1.86388	0.268	0.056	4.73463e-82	Monocytes	SNX27
7.4321e-86	2.34546	0.403	0.122	1.41916e-81	Monocytes	CEBPB
1.48156e-85	-2.50844	0.088	0.549	2.82904e-81	Monocytes	RHOH
1.56521e-85	1.60364	0.371	0.096	2.98876e-81	Monocytes	IL10RB
2.03818e-85	-1.12702	0.706	0.879	3.8919e-81	Monocytes	HINT1
3.05964e-85	1.63326	0.627	0.254	5.84239e-81	Monocytes	NOP10
8.25956e-85	1.51759	0.323	0.077	1.57716e-80	Monocytes	NRROS
9.14764e-85	1.56266	0.541	0.19	1.74674e-80	Monocytes	ZNF106
1.22254e-84	1.89138	0.291	0.066	2.33444e-80	Monocytes	TET2
1.24274e-84	1.71365	0.679	0.339	2.37302e-80	Monocytes	ZYX
1.29608e-84	1.61625	0.386	0.105	2.47486e-80	Monocytes	PDLIM5
3.28108e-84	1.5951	0.593	0.225	6.26523e-80	Monocytes	TMBIM4.1
1.35084e-83	1.75376	0.354	0.091	2.57943e-79	Monocytes	RP11-312O7.2
1.36342e-83	-1.0279	0.83	0.942	2.60344e-79	Monocytes	TMEM66
1.64039e-83	1.5205	0.665	0.293	3.13232e-79	Monocytes	AP2S1
1.75967e-83	1.60726	0.302	0.07	3.3601e-79	Monocytes	PLIN3
1.93126e-83	-1.36024	0.467	0.787	3.68774e-79	Monocytes	EVL
2.06348e-83	-2.79293	0.076	0.53	3.94022e-79	Monocytes	LBH
2.24052e-83	1.61096	0.57	0.206	4.27827e-79	Monocytes	PCBP1
9.86277e-83	1.21776	0.53	0.18	1.8833e-78	Monocytes	HLA-DMA
3.29272e-82	1.56907	0.434	0.129	6.28746e-78	Monocytes	IFNGR1
4.07448e-82	1.92289	0.333	0.083	7.78022e-78	Monocytes	NOTCH2NL
7.01255e-82	-3.22744	0.067	0.516	1.33905e-77	Monocytes	CD247
1.63635e-81	-1.11041	0.784	0.945	3.12461e-77	Monocytes	TXNIP
6.52709e-81	1.2029	0.375	0.101	1.24635e-76	Monocytes	HLA-DMB
1.17853e-80	1.51141	0.572	0.216	2.25041e-76	Monocytes	NCOA4
1.85884e-80	1.3035	0.367	0.096	3.54946e-76	Monocytes	LAT2
2.03711e-80	1.73616	0.455	0.144	3.88987e-76	Monocytes	TOM1
3.48895e-80	1.69678	0.388	0.111	6.66215e-76	Monocytes	ATG16L2
4.06697e-80	1.71603	0.268	0.059	7.76589e-76	Monocytes	FCGR2B
9.47896e-80	-1.89553	0.101	0.557	1.81001e-75	Monocytes	FAIM3
1.38856e-79	1.53103	0.662	0.304	2.65145e-75	Monocytes	CMTM6
3.00233e-79	-3.00245	0.071	0.515	5.73295e-75	Monocytes	GZMM
7.46157e-79	-1.96715	0.18	0.589	1.42479e-74	Monocytes	ACAP1
4.68755e-78	1.76951	0.34	0.09	8.95087e-74	Monocytes	TMEM205
6.15794e-78	2.05596	0.254	0.056	1.17586e-73	Monocytes	SLC6A6
7.04832e-78	1.344	0.925	0.68	1.34588e-73	Monocytes	DUSP1
1.07695e-77	1.64598	0.583	0.229	2.05644e-73	Monocytes	GLRX
1.4346e-77	1.22913	0.813	0.637	2.73936e-73	Monocytes	EIF4A1
3.82522e-77	1.45171	0.792	0.501	7.30427e-73	Monocytes	RNASET2
6.54717e-77	1.59577	0.792	0.485	1.25018e-72	Monocytes	MCL1
6.60021e-77	1.62805	0.436	0.138	1.26031e-72	Monocytes	MAP2K3
2.80156e-76	1.47832	0.428	0.131	5.34959e-72	Monocytes	CNIH4
2.87373e-76	1.78908	0.465	0.155	5.48739e-72	Monocytes	IL17RA
3.18457e-76	-1.99561	0.371	0.694	6.08093e-72	Monocytes	LTB
8.88792e-76	-2.74428	0.069	0.495	1.69715e-71	Monocytes	LAT
1.06833e-75	1.72379	0.323	0.084	2.03997e-71	Monocytes	ERGIC1
1.3438e-75	1.6877	0.348	0.094	2.56598e-71	Monocytes	ARHGAP27
1.86273e-75	1.47765	0.415	0.126	3.55689e-71	Monocytes	AP2A1
3.52332e-75	1.37575	0.465	0.15	6.72779e-71	Monocytes	ATP1B3
9.25373e-75	1.72022	0.474	0.161	1.767e-70	Monocytes	RNF13
1.77788e-74	1.71056	0.478	0.179	3.39486e-70	Monocytes	MTSS1
3.62953e-74	1.83766	0.44	0.148	6.93059e-70	Monocytes	SAMSN1
1.36711e-73	1.5288	0.394	0.119	2.61049e-69	Monocytes	PLCB2
3.83361e-73	-2.78337	0.063	0.484	7.32028e-69	Monocytes	CD2
3.96085e-73	1.43709	0.367	0.103	7.56324e-69	Monocytes	TXNDC17
5.43858e-73	1.89795	0.289	0.072	1.0385e-68	Monocytes	ADAM17
7.83294e-73	1.64523	0.335	0.09	1.4957e-68	Monocytes	IER5
1.03025e-72	-1.13338	0.532	0.804	1.96726e-68	Monocytes	C12orf57
4.51752e-72	1.49501	0.446	0.146	8.62621e-68	Monocytes	COMT
1.08969e-71	1.30559	0.721	0.365	2.08077e-67	Monocytes	CNPY3
1.87613e-71	1.33679	0.386	0.114	3.58247e-67	Monocytes	CAPNS1
2.09341e-70	1.64559	0.379	0.114	3.99737e-66	Monocytes	MYO9B
3.13061e-70	2.37953	0.499	0.212	5.9779e-66	Monocytes	FOSB
3.35831e-70	1.69238	0.375	0.112	6.41268e-66	Monocytes	ZNF267
9.07962e-70	1.412	0.727	0.388	1.73375e-65	Monocytes	EVI2B
1.35356e-69	1.75177	0.256	0.06	2.58462e-65	Monocytes	ZDHHC7
1.5709e-69	-2.93449	0.055	0.458	2.99963e-65	Monocytes	LIME1
5.88549e-69	1.4828	0.53	0.202	1.12383e-64	Monocytes	HN1
8.77666e-69	-2.70963	0.075	0.471	1.6759e-64	Monocytes	2024-09-01
1.69382e-68	-2.63796	0.063	0.462	3.23435e-64	Monocytes	SKAP1
1.7431e-68	-1.92568	0.287	0.617	3.32845e-64	Monocytes	ANXA6
2.85027e-68	1.22756	0.79	0.498	5.44258e-64	Monocytes	ARPC5
2.85997e-68	1.24494	0.685	0.326	5.46112e-64	Monocytes	GLIPR1
5.10167e-68	1.58215	0.409	0.133	9.74164e-64	Monocytes	IRF7
5.48637e-68	-2.67205	0.069	0.467	1.04762e-63	Monocytes	ZAP70
8.62676e-68	-3.25498	0.061	0.454	1.64728e-63	Monocytes	ITM2A
6.04574e-67	1.9895	0.264	0.065	1.15443e-62	Monocytes	TSEN34
1.14068e-66	1.6841	0.361	0.111	2.17813e-62	Monocytes	GPCPD1
1.97539e-66	1.17536	0.795	0.633	3.77201e-62	Monocytes	CALM2
8.53452e-66	1.93007	0.367	0.115	1.62967e-61	Monocytes	KDM6B
2.10226e-65	1.23282	0.73	0.4	4.01426e-61	Monocytes	CTSD
1.21238e-64	-3.00221	0.096	0.463	2.31505e-60	Monocytes	BIN1
1.73128e-64	1.37698	0.308	0.084	3.30588e-60	Monocytes	COL4A3BP
1.32338e-63	1.48115	0.52	0.212	2.52699e-59	Monocytes	NAAA
1.7222e-63	1.77878	0.256	0.064	3.28855e-59	Monocytes	TFE3
2.7184e-63	2.08544	0.335	0.11	5.19079e-59	Monocytes	CAPG
1.25519e-62	1.68966	0.285	0.077	2.39678e-58	Monocytes	HIPK3
1.93164e-62	1.51345	0.541	0.223	3.68847e-58	Monocytes	TRAPPC5
2.45511e-62	1.54006	0.254	0.064	4.68803e-58	Monocytes	FAM65A
2.74803e-62	1.65167	0.27	0.07	5.24737e-58	Monocytes	MED13L
3.41549e-62	1.32259	0.356	0.107	6.52188e-58	Monocytes	TIMM8B
1.11936e-61	1.26857	0.468	0.174	2.13742e-57	Monocytes	MIS18BP1
1.19585e-61	-2.97492	0.082	0.461	2.28348e-57	Monocytes	CTSW
2.06205e-61	1.24029	0.382	0.121	3.93748e-57	Monocytes	MANBA
2.32114e-61	1.0971	0.786	0.535	4.43222e-57	Monocytes	LRRFIP1
7.05626e-61	1.72935	0.323	0.097	1.34739e-56	Monocytes	MAP3K11
9.36347e-61	-3.26452	0.071	0.435	1.78795e-56	Monocytes	TCF7
1.03863e-60	1.20257	0.686	0.374	1.98326e-56	Monocytes	SYNGR2
2.16559e-60	1.32645	0.509	0.197	4.13519e-56	Monocytes	STX10
2.62758e-60	1.33195	0.354	0.109	5.01736e-56	Monocytes	CCPG1
8.52194e-60	2.49359	0.291	0.082	1.62727e-55	Monocytes	SLC25A37
1.50236e-59	1.23195	0.468	0.169	2.86876e-55	Monocytes	FLII
2.6615e-59	1.42721	0.294	0.082	5.08214e-55	Monocytes	SCLT1
3.0572e-59	1.32746	0.7	0.378	5.83772e-55	Monocytes	GRB2
3.45337e-59	-2.51106	0.061	0.429	6.59421e-55	Monocytes	LINC00861
3.7011e-59	1.48476	0.308	0.089	7.06726e-55	Monocytes	LAMP2
4.06023e-59	-1.96064	0.174	0.524	7.75301e-55	Monocytes	ARL4C
4.46107e-59	-1.5757	0.264	0.581	8.51842e-55	Monocytes	GYPC
5.06676e-59	1.68147	0.788	0.527	9.67498e-55	Monocytes	IER2
1.00254e-58	-2.4564	0.076	0.435	1.91435e-54	Monocytes	ETS1
3.2529e-58	1.76	0.331	0.102	6.21141e-54	Monocytes	LAP3
9.81289e-58	1.37372	0.39	0.133	1.87377e-53	Monocytes	EPN1
1.02314e-57	-2.87698	0.055	0.411	1.95368e-53	Monocytes	PRKCH
1.21762e-57	1.17725	0.581	0.25	2.32504e-53	Monocytes	CLTA
1.61585e-57	1.55288	0.528	0.235	3.08546e-53	Monocytes	RAC1
2.50917e-57	1.47455	0.358	0.115	4.79125e-53	Monocytes	CACUL1
2.78109e-57	-2.32615	0.075	0.432	5.31049e-53	Monocytes	SLC38A1
4.44479e-57	1.33106	0.667	0.362	8.48733e-53	Monocytes	CTSC
7.369e-57	1.27542	0.719	0.447	1.40711e-52	Monocytes	GDI2
1.29634e-56	1.34368	0.302	0.089	2.47537e-52	Monocytes	MTHFD2
2.62441e-56	2.11471	0.908	0.84	5.01132e-52	Monocytes	IFITM2
2.74156e-56	1.48367	0.369	0.122	5.23501e-52	Monocytes	MTHFS
3.02719e-56	1.3185	0.432	0.159	5.78043e-52	Monocytes	ACAA1
4.82186e-56	1.20955	0.423	0.149	9.20735e-52	Monocytes	PTPN18
1.96867e-55	-1.4336	0.384	0.646	3.75918e-51	Monocytes	DNAJB1
2.00263e-55	1.47068	0.254	0.069	3.82402e-51	Monocytes	FOSL2
2.70455e-55	1.21852	0.518	0.209	5.16433e-51	Monocytes	MAN2B1
3.74815e-55	1.4593	0.264	0.073	7.15708e-51	Monocytes	RRBP1
4.86914e-55	1.4332	0.539	0.231	9.29762e-51	Monocytes	FMNL1
7.84976e-55	1.21388	0.576	0.261	1.49891e-50	Monocytes	LAPTM4A
9.22779e-55	1.27177	0.338	0.107	1.76205e-50	Monocytes	SERTAD2
2.58123e-54	1.26651	0.325	0.101	4.92885e-50	Monocytes	PTTG1IP
4.61395e-54	1.14234	0.69	0.38	8.81035e-50	Monocytes	SEC11A
6.32829e-54	1.65937	0.277	0.08	1.20839e-49	Monocytes	FOXO3
9.85182e-54	1.47491	0.472	0.188	1.88121e-49	Monocytes	CSRNP1
1.12049e-53	-2.59465	0.044	0.389	2.13958e-49	Monocytes	CD5
1.18913e-53	-1.58979	0.3	0.589	2.27064e-49	Monocytes	HIST1H4C
2.07314e-53	1.23696	0.415	0.148	3.95866e-49	Monocytes	ATOX1
2.27231e-53	1.3278	0.495	0.205	4.33898e-49	Monocytes	GBP2
2.36697e-53	-2.76354	0.046	0.382	4.51973e-49	Monocytes	CD6
2.73219e-53	1.27471	0.48	0.188	5.21711e-49	Monocytes	PTPLAD2
3.35964e-53	1.69949	0.388	0.146	6.41524e-49	Monocytes	CRTAP
1.16808e-52	1.04826	0.407	0.143	2.23046e-48	Monocytes	ILK
1.26756e-52	-1.82542	0.092	0.439	2.4204e-48	Monocytes	SYNE2
1.28974e-52	-1.13933	0.518	0.734	2.46275e-48	Monocytes	CCND3
1.43728e-52	-3.27113	0.04	0.364	2.74449e-48	Monocytes	OCIAD2
4.1431e-52	1.5164	0.331	0.11	7.91125e-48	Monocytes	CHMP4B
4.66498e-52	1.29273	0.457	0.18	8.90778e-48	Monocytes	CAT
4.67634e-52	1.24543	0.388	0.138	8.92946e-48	Monocytes	KIAA1033
7.22163e-52	1.36564	0.321	0.102	1.37897e-47	Monocytes	MIIP
8.94678e-52	-3.49418	0.033	0.357	1.70839e-47	Monocytes	CCR7
1.05068e-51	1.46814	0.268	0.077	2.00628e-47	Monocytes	MICU1
1.32418e-51	1.42562	0.254	0.071	2.52852e-47	Monocytes	CBR1
1.48657e-51	1.32754	0.384	0.136	2.83861e-47	Monocytes	TMEM167A
3.61273e-51	1.17261	0.792	0.55	6.89851e-47	Monocytes	LAMTOR4
4.63078e-51	1.31207	0.317	0.1	8.84248e-47	Monocytes	CD58
6.19801e-51	1.32399	0.526	0.227	1.18351e-46	Monocytes	SMAP2
6.30945e-51	1.33867	0.642	0.342	1.20479e-46	Monocytes	SERPINB1
8.0204e-51	1.2463	0.323	0.104	1.5315e-46	Monocytes	PRCP
8.8181e-51	1.04447	0.459	0.178	1.68382e-46	Monocytes	PSMA4
1.03248e-50	1.96823	0.323	0.108	1.97151e-46	Monocytes	PLK3
2.02247e-50	-2.9313	0.046	0.368	3.86191e-46	Monocytes	CAMK4
4.80774e-50	1.34398	0.581	0.289	9.18038e-46	Monocytes	RNF149
5.90402e-50	1.02099	0.633	0.315	1.12737e-45	Monocytes	TLN1
6.37421e-50	1.36191	0.409	0.154	1.21716e-45	Monocytes	SPG21
1.22178e-49	1.24243	0.352	0.119	2.333e-45	Monocytes	COMMD9
6.64336e-49	-1.61151	0.319	0.567	1.26855e-44	Monocytes	PEBP1
7.40905e-49	-2.00842	0.061	0.382	1.41476e-44	Monocytes	TC2N
7.45689e-49	1.00322	0.53	0.225	1.42389e-44	Monocytes	CD4
1.44186e-48	1.3824	0.25	0.072	2.75324e-44	Monocytes	GLB1
1.71588e-48	1.02341	0.581	0.266	3.27647e-44	Monocytes	SUPT4H1
2.03363e-48	1.11711	0.457	0.184	3.88321e-44	Monocytes	EIF4E2
4.4474e-48	-2.11849	0.08	0.405	8.49231e-44	Monocytes	ABLIM1
5.09663e-48	1.17456	0.495	0.208	9.73202e-44	Monocytes	RIN3
7.68482e-48	1.26054	0.535	0.237	1.46742e-43	Monocytes	BNIP3L
8.77455e-48	1.67481	0.394	0.161	1.6755e-43	Monocytes	PDE4B
1.63867e-47	-2.51335	0.046	0.358	3.12903e-43	Monocytes	ITK
2.66818e-47	1.12246	0.579	0.273	5.09489e-43	Monocytes	SHKBP1
4.48424e-47	1.0787	0.511	0.222	8.56266e-43	Monocytes	DOCK2
1.21114e-46	1.58663	0.266	0.082	2.31267e-42	Monocytes	DICER1
1.50804e-46	1.41828	0.354	0.127	2.8796e-42	Monocytes	SQRDL
1.56058e-46	-1.04149	0.442	0.745	2.97993e-42	Monocytes	CD99
2.47363e-46	1.02957	0.325	0.109	4.7234e-42	Monocytes	STX7
3.38184e-46	1.53571	0.306	0.104	6.45762e-42	Monocytes	STAT2
3.92721e-46	1.08652	0.488	0.206	7.49901e-42	Monocytes	TPP1
1.00968e-45	1.27337	0.335	0.116	1.92798e-41	Monocytes	RBPJ
1.04295e-45	1.14323	0.528	0.232	1.99152e-41	Monocytes	AKIRIN2
1.90884e-45	1.32067	0.348	0.123	3.64494e-41	Monocytes	ZCCHC6
2.21879e-45	1.19594	0.359	0.13	4.23678e-41	Monocytes	CTBS
2.47523e-45	1.34915	0.591	0.346	4.72645e-41	Monocytes	GNB2
3.11004e-45	-1.75339	0.076	0.385	5.93862e-41	Monocytes	CDC25B
3.90665e-45	1.28342	0.337	0.12	7.45975e-41	Monocytes	MAP3K1
4.35562e-45	-1.25097	0.379	0.613	8.31705e-41	Monocytes	2024-09-06
7.20974e-45	1.09658	0.574	0.268	1.3767e-40	Monocytes	ENY2
7.7087e-45	-2.6349	0.046	0.341	1.47198e-40	Monocytes	CD96
8.30888e-45	-3.11395	0.071	0.36	1.58658e-40	Monocytes	ITGB7
8.82299e-45	1.26768	0.535	0.247	1.68475e-40	Monocytes	RTN4
1.61248e-44	1.54408	0.329	0.119	3.07904e-40	Monocytes	TMEM154
2.54373e-44	1.16498	0.409	0.162	4.85726e-40	Monocytes	HK1
2.71106e-44	1.13149	0.421	0.171	5.17678e-40	Monocytes	VPS35
3.80918e-44	1.16791	0.639	0.329	7.27363e-40	Monocytes	DDX21
4.14691e-44	1.17354	0.346	0.124	7.91852e-40	Monocytes	SRA1
4.35154e-44	-2.97418	0.059	0.358	8.30927e-40	Monocytes	GZMA
4.58507e-44	1.31747	0.252	0.077	8.7552e-40	Monocytes	PAPSS1
4.9395e-44	1.05767	0.48	0.199	9.43198e-40	Monocytes	LAMTOR2
6.8318e-44	1.37607	0.321	0.113	1.30453e-39	Monocytes	GNB1
9.20086e-44	-1.97408	0.145	0.428	1.7569e-39	Monocytes	PBXIP1
1.53848e-43	1.31676	0.335	0.121	2.93773e-39	Monocytes	LRRFIP2
1.5437e-43	1.69042	0.258	0.081	2.94769e-39	Monocytes	DDX60L
1.94332e-43	1.17223	0.384	0.146	3.71077e-39	Monocytes	SMS
2.17414e-43	1.201	0.335	0.12	4.15152e-39	Monocytes	NBPF14
2.29375e-43	-2.60966	0.103	0.399	4.37991e-39	Monocytes	CST7
3.92907e-43	1.20665	0.327	0.115	7.50257e-39	Monocytes	PLEKHB2
4.04173e-43	1.69024	0.317	0.113	7.71768e-39	Monocytes	MX2
4.56379e-43	-3.30406	0.04	0.324	8.71456e-39	Monocytes	PRKCQ-AS1
5.01831e-43	1.36512	0.363	0.142	9.58246e-39	Monocytes	INSIG1
6.44594e-43	1.23732	0.402	0.156	1.23085e-38	Monocytes	PLIN2
8.56512e-43	1.0208	0.467	0.193	1.63551e-38	Monocytes	YWHAE
1.21011e-42	-2.11072	0.057	0.349	2.3107e-38	Monocytes	S1PR1
2.00938e-42	-1.59646	0.258	0.513	3.83692e-38	Monocytes	PIK3IP1
2.02663e-42	1.30911	0.27	0.088	3.86984e-38	Monocytes	CSGALNACT2
2.23376e-42	-1.13855	0.581	0.713	4.26537e-38	Monocytes	GLTSCR2
2.62935e-42	1.02995	0.583	0.277	5.02075e-38	Monocytes	UQCRC1
3.01119e-42	-1.60064	0.069	0.365	5.74987e-38	Monocytes	CD27
3.08225e-42	-2.32084	0.13	0.404	5.88556e-38	Monocytes	P2RY8
3.16663e-42	1.13669	0.281	0.093	6.04669e-38	Monocytes	CALHM2
4.85585e-42	1.07418	0.597	0.319	9.27224e-38	Monocytes	DOK2
5.07839e-42	-4.11636	0.034	0.308	9.69719e-38	Monocytes	AC006129.2
7.29552e-42	1.03736	0.47	0.2	1.39308e-37	Monocytes	NDUFB5
1.35812e-41	1.30337	0.279	0.094	2.59332e-37	Monocytes	SH2D3C
1.36654e-41	1.07998	0.539	0.266	2.60941e-37	Monocytes	HM13
1.7075e-41	1.2686	0.514	0.244	3.26047e-37	Monocytes	HIF1A
1.77926e-41	1.25679	0.327	0.117	3.39751e-37	Monocytes	NEDD9
2.94649e-41	-1.97732	0.193	0.454	5.62632e-37	Monocytes	FLT3LG
4.41397e-41	1.27177	0.459	0.21	8.42848e-37	Monocytes	ID2
7.36204e-41	-2.50053	0.023	0.298	1.40578e-36	Monocytes	SCML4
8.27619e-41	-1.59653	0.335	0.549	1.58034e-36	Monocytes	NOSIP
9.10334e-41	-3.38228	0.05	0.329	1.73828e-36	Monocytes	PRF1
9.74111e-41	1.09723	0.472	0.205	1.86007e-36	Monocytes	RIOK3
1.40863e-40	1.01779	0.495	0.22	2.68977e-36	Monocytes	FBXL5
1.53422e-40	-1.24105	0.388	0.597	2.92959e-36	Monocytes	HMGN1
1.84814e-40	-1.42841	0.327	0.544	3.52902e-36	Monocytes	ADD3
3.47369e-40	1.23065	0.25	0.08	6.63301e-36	Monocytes	PNPLA6
4.01561e-40	-2.53526	0.057	0.332	7.66781e-36	Monocytes	MAL
4.31554e-40	-3.30069	0.036	0.306	8.24053e-36	Monocytes	RORA
7.20313e-40	1.07644	0.314	0.112	1.37544e-35	Monocytes	C11orf21
8.36414e-40	1.1196	0.323	0.117	1.59713e-35	Monocytes	YPEL2
1.26289e-39	-1.59566	0.191	0.443	2.41148e-35	Monocytes	ARHGAP15
1.91312e-39	1.47484	0.289	0.101	3.65311e-35	Monocytes	NBN
2.1607e-39	-1.23946	0.428	0.616	4.12585e-35	Monocytes	RARRES3
2.2838e-39	1.15601	0.262	0.086	4.36092e-35	Monocytes	FAM120A
2.61707e-39	1.29364	0.327	0.124	4.9973e-35	Monocytes	PIM3
3.43288e-39	1.0733	0.442	0.186	6.55508e-35	Monocytes	CTNNB1
5.94285e-39	1.44411	0.285	0.102	1.13479e-34	Monocytes	TMEM107
6.59598e-39	-2.81486	0.048	0.311	1.2595e-34	Monocytes	CLEC2D
6.88131e-39	1.25394	0.488	0.232	1.31399e-34	Monocytes	PELI1
8.97878e-39	1.04198	0.312	0.112	1.7145e-34	Monocytes	VAV1
9.74694e-39	1.27745	0.365	0.146	1.86118e-34	Monocytes	OGFR
1.0234e-38	-1.56958	0.153	0.421	1.95418e-34	Monocytes	MGAT4A
1.05375e-38	1.19738	0.325	0.12	2.01213e-34	Monocytes	IFI35
2.16279e-38	-1.63006	0.082	0.362	4.12986e-34	Monocytes	OPTN
2.8813e-38	1.10822	0.388	0.158	5.50185e-34	Monocytes	MTMR14
8.31207e-38	1.16503	0.335	0.128	1.58719e-33	Monocytes	MICAL1
1.49397e-37	1.12643	0.348	0.135	2.85274e-33	Monocytes	VMA21
1.66338e-37	-2.33736	0.111	0.368	3.17623e-33	Monocytes	GIMAP5
1.94077e-37	1.0608	0.57	0.302	3.70591e-33	Monocytes	DOCK8
2.23385e-37	1.18796	0.333	0.128	4.26553e-33	Monocytes	HEXB
2.41825e-37	-1.96801	0.061	0.33	4.61765e-33	Monocytes	LEF1
3.53121e-37	1.03875	0.65	0.365	6.74285e-33	Monocytes	PSMB3
5.99621e-37	1.04764	0.62	0.353	1.14498e-32	Monocytes	WSB1
1.84532e-36	-1.7753	0.214	0.442	3.52364e-32	Monocytes	PRDX2
2.09291e-36	1.15727	0.337	0.134	3.99641e-32	Monocytes	C4orf48
3.62685e-36	-2.67001	0.036	0.285	6.92547e-32	Monocytes	INPP4B
4.96086e-36	1.04076	0.352	0.14	9.47276e-32	Monocytes	GABARAPL1
1.00216e-35	-1.99883	0.201	0.433	1.91362e-31	Monocytes	LINC-PINT
1.30473e-35	-2.37342	0.057	0.312	2.49138e-31	Monocytes	AQP3
1.37132e-35	-3.38558	0.054	0.302	2.61854e-31	Monocytes	GZMH
3.42895e-35	1.02455	0.317	0.12	6.54758e-31	Monocytes	TNFRSF1A
3.45695e-35	1.38755	0.304	0.115	6.60105e-31	Monocytes	PREX1
4.66332e-35	1.14966	0.396	0.17	8.90461e-31	Monocytes	PER1
7.29461e-35	-2.5522	0.042	0.29	1.39291e-30	Monocytes	GATA3
8.02836e-35	1.12867	0.38	0.159	1.53302e-30	Monocytes	ARRDC1
9.76116e-35	1.2391	0.285	0.106	1.86389e-30	Monocytes	DYNC1LI1
1.42111e-34	1.08743	0.784	0.59	2.71361e-30	Monocytes	ZFP36L1
5.28545e-34	1.6277	0.252	0.09	1.00926e-29	Monocytes	MKNK2
6.42036e-34	1.15228	0.285	0.105	1.22597e-29	Monocytes	DNAJB12
1.64647e-33	1.31356	0.333	0.133	3.14393e-29	Monocytes	IQSEC1
3.57767e-33	-1.28102	0.298	0.502	6.83156e-29	Monocytes	RBL2
3.83823e-33	1.16568	0.597	0.343	7.3291e-29	Monocytes	MT2A
4.38163e-33	1.12934	0.289	0.109	8.36672e-29	Monocytes	SNAP29
1.10903e-32	-2.78349	0.029	0.258	2.11769e-28	Monocytes	LY9
1.86445e-32	-1.67272	0.111	0.351	3.56016e-28	Monocytes	STK17A
2.10267e-32	-3.63804	0.031	0.258	4.01505e-28	Monocytes	HOPX
2.47751e-32	1.18116	0.373	0.162	4.7308e-28	Monocytes	NFKB2
2.95366e-32	1.05287	0.306	0.12	5.64e-28	Monocytes	HDLBP
5.81135e-32	-1.02134	0.759	0.78	1.10968e-27	Monocytes	BTG1
8.11509e-32	1.05758	0.784	0.583	1.54958e-27	Monocytes	IRF1
1.0901e-31	1.05573	0.382	0.17	2.08154e-27	Monocytes	C20orf24
1.71606e-31	-1.86718	0.124	0.358	3.27682e-27	Monocytes	SYNE1
1.97488e-31	1.16957	0.272	0.103	3.77103e-27	Monocytes	AZI2
2.02649e-31	-2.44522	0.187	0.403	3.86958e-27	Monocytes	CCL5
2.56203e-31	1.3294	0.289	0.114	4.8922e-27	Monocytes	GBP1
2.62604e-31	-1.72812	0.21	0.418	5.01442e-27	Monocytes	PPP2R5C
2.6536e-31	1.01719	0.407	0.187	5.06706e-27	Monocytes	SNAP23
2.89388e-31	-3.50569	0.044	0.269	5.52587e-27	Monocytes	GZMB
4.11125e-31	-2.25061	0.05	0.279	7.85043e-27	Monocytes	C12orf75
6.54565e-31	-2.98086	0.05	0.274	1.24989e-26	Monocytes	KLRG1
8.04816e-31	-2.62553	0.029	0.251	1.5368e-26	Monocytes	PCED1B
9.07985e-31	-2.21756	0.052	0.276	1.7338e-26	Monocytes	NFATC2
1.65413e-30	1.05031	0.356	0.153	3.15856e-26	Monocytes	BLOC1S1
2.26632e-30	-2.4596	0.061	0.283	4.32754e-26	Monocytes	LDLRAP1
4.86767e-30	1.01031	0.424	0.195	9.29482e-26	Monocytes	PPP1CB
6.21323e-30	1.08476	0.254	0.095	1.18642e-25	Monocytes	TSG101
6.25325e-30	-2.22751	0.113	0.329	1.19406e-25	Monocytes	SNRPN
6.87219e-30	-1.46014	0.151	0.379	1.31224e-25	Monocytes	PIM2
7.75971e-30	-1.87233	0.207	0.402	1.48172e-25	Monocytes	TMC8
3.22689e-29	1.13761	0.323	0.136	6.16174e-25	Monocytes	PNPLA8
3.42313e-29	-1.21598	0.281	0.476	6.53647e-25	Monocytes	GIMAP7
6.64721e-29	1.01488	0.273	0.108	1.26928e-24	Monocytes	VPS53
8.18861e-29	1.19438	0.304	0.125	1.56361e-24	Monocytes	NMI
8.55437e-29	-2.74487	0.063	0.282	1.63346e-24	Monocytes	KLRB1
1.08527e-28	-2.74638	0.18	0.379	2.07232e-24	Monocytes	NKG7
1.54121e-28	1.0263	0.331	0.139	2.94293e-24	Monocytes	UBE2A
1.90958e-28	1.02003	0.268	0.103	3.64635e-24	Monocytes	MED29
4.30166e-28	1.07046	0.262	0.1	8.21401e-24	Monocytes	NDUFV3
5.62498e-28	1.12833	0.38	0.175	1.07409e-23	Monocytes	CDKN2D
8.48521e-28	-1.90339	0.147	0.353	1.62025e-23	Monocytes	PPP3CC
2.14797e-27	-2.79143	0.048	0.257	4.10154e-23	Monocytes	FGFBP2
4.68502e-27	1.59266	0.392	0.201	8.94604e-23	Monocytes	IFI6
5.50294e-27	-1.49387	0.185	0.387	1.05079e-22	Monocytes	EPB41
5.51167e-27	-1.28558	0.256	0.44	1.05245e-22	Monocytes	TNFAIP8
9.76858e-27	-1.0036	0.553	0.639	1.86531e-22	Monocytes	RPS4Y1
1.25938e-25	1.0384	0.43	0.209	2.40479e-21	Monocytes	ERP44
2.97075e-25	-1.58823	0.09	0.292	5.67264e-21	Monocytes	DGKA
3.01103e-25	-1.79997	0.124	0.324	5.74955e-21	Monocytes	ARID5B
4.78579e-25	-1.04841	0.409	0.537	9.13847e-21	Monocytes	PRMT2
6.2133e-25	1.06124	0.254	0.103	1.18643e-20	Monocytes	NCOA2
1.01936e-24	1.17692	0.252	0.104	1.94646e-20	Monocytes	PARP14
1.16081e-24	-1.03443	0.354	0.528	2.21656e-20	Monocytes	SELL
1.39361e-24	1.28975	0.323	0.147	2.6611e-20	Monocytes	GNG10
1.9436e-24	-1.04027	0.447	0.555	3.7113e-20	Monocytes	ANAPC16
4.41134e-24	1.24685	0.273	0.116	8.42345e-20	Monocytes	PHF21A
5.02128e-24	-1.19888	0.317	0.469	9.58814e-20	Monocytes	TBC1D10C
6.96481e-24	-1.34047	0.258	0.424	1.32993e-19	Monocytes	GCC2
7.86979e-24	-1.49117	0.101	0.295	1.50274e-19	Monocytes	DENND2D
9.98559e-24	-1.14854	0.222	0.402	1.90675e-19	Monocytes	CDC42SE2
1.64429e-23	-1.32423	0.287	0.437	3.13976e-19	Monocytes	TECR
6.92722e-23	-1.46822	0.164	0.347	1.32275e-18	Monocytes	PARP8
9.31342e-23	-1.61887	0.094	0.28	1.7784e-18	Monocytes	KLF12
2.28607e-22	-1.00354	0.358	0.494	4.36525e-18	Monocytes	MPHOSPH8
2.42518e-22	-1.3979	0.18	0.369	4.63088e-18	Monocytes	DDIT4
2.73583e-22	-1.01664	0.407	0.527	5.22406e-18	Monocytes	LEPROTL1
5.00347e-22	-1.86521	0.09	0.269	9.55413e-18	Monocytes	SPTBN1
7.28049e-22	-1.19467	0.094	0.278	1.39021e-17	Monocytes	RCAN3
9.28217e-22	-3.18189	0.09	0.262	1.77243e-17	Monocytes	GNLY
1.00357e-21	-1.31078	0.189	0.362	1.91632e-17	Monocytes	KIF2A
2.0289e-21	-1.09713	0.212	0.38	3.87418e-17	Monocytes	SPTAN1
2.34594e-21	-1.09054	0.298	0.448	4.47957e-17	Monocytes	ATM
3.41717e-21	-1.20542	0.302	0.439	6.52509e-17	Monocytes	NUCKS1
3.51135e-21	-1.25586	0.289	0.431	6.70492e-17	Monocytes	ABHD14B
4.26552e-21	-1.77964	0.124	0.299	8.145e-17	Monocytes	RNF125
8.68344e-21	-1.30668	0.266	0.42	1.6581e-16	Monocytes	CCNH
1.17277e-20	-1.04097	0.356	0.485	2.2394e-16	Monocytes	MED10
2.64022e-20	-1.91522	0.094	0.258	5.04149e-16	Monocytes	OFD1
5.78769e-20	-1.40984	0.143	0.31	1.10516e-15	Monocytes	PHF1
1.10351e-19	-1.11284	0.222	0.378	2.10715e-15	Monocytes	RASA3
1.19389e-19	-1.02122	0.312	0.455	2.27974e-15	Monocytes	SBDS
1.28158e-19	-2.0389	0.099	0.259	2.44717e-15	Monocytes	SATB1
1.93413e-19	-1.53357	0.145	0.313	3.69322e-15	Monocytes	GPR183
4.85938e-19	-1.79754	0.09	0.25	9.27898e-15	Monocytes	GPRIN3
7.37977e-19	-1.36492	0.216	0.364	1.40917e-14	Monocytes	TSPYL1
1.06101e-18	-1.16227	0.329	0.451	2.02601e-14	Monocytes	C9orf142
1.23946e-18	-1.03075	0.115	0.282	2.36676e-14	Monocytes	CBLB
2.43279e-18	-1.88445	0.098	0.251	4.64542e-14	Monocytes	MAP4K1
2.81786e-18	-1.02403	0.388	0.487	5.3807e-14	Monocytes	FBL
8.63412e-18	-1.64965	0.132	0.283	1.64869e-13	Monocytes	FAM107B
1.10014e-17	-1.37367	0.231	0.364	2.10072e-13	Monocytes	AAK1
1.26144e-17	-1.68021	0.163	0.303	2.40871e-13	Monocytes	RSBN1
3.18728e-17	-1.18745	0.178	0.334	6.08611e-13	Monocytes	EMB
4.54094e-17	-1.61201	0.128	0.274	8.67092e-13	Monocytes	ZBTB38
2.99093e-16	-1.37656	0.18	0.317	5.71118e-12	Monocytes	CA5B
3.23532e-16	-1.42436	0.182	0.319	6.17784e-12	Monocytes	APMAP
1.81076e-15	-1.09675	0.197	0.331	3.45765e-11	Monocytes	MAPRE2
3.27371e-15	-1.11913	0.281	0.384	6.25114e-11	Monocytes	BUB3
6.01516e-15	-1.19822	0.187	0.315	1.14859e-10	Monocytes	HMOX2
7.23431e-15	-1.49924	0.13	0.264	1.38139e-10	Monocytes	SH3BP5
8.43814e-15	-1.2199	0.159	0.291	1.61126e-10	Monocytes	ZNF428
3.86244e-14	1.28807	0.369	0.217	7.37534e-10	Monocytes	ISG15
3.95051e-14	-1.39164	0.193	0.313	7.54349e-10	Monocytes	BCAS2
1.48163e-13	-1.34753	0.163	0.28	2.82918e-09	Monocytes	MZT2A
2.41359e-13	-1.03624	0.214	0.327	4.60874e-09	Monocytes	PSIP1
3.93241e-13	-1.11013	0.31	0.401	7.50893e-09	Monocytes	SUN2
3.94324e-13	-1.46472	0.187	0.299	7.52962e-09	Monocytes	ARPC5L
4.82849e-13	-1.39048	0.14	0.261	9.22e-09	Monocytes	AL592284.1
1.19053e-12	-1.22942	0.224	0.327	2.27332e-08	Monocytes	NOP58
6.04037e-12	-1.0592	0.184	0.298	1.15341e-07	Monocytes	IL27RA
9.72615e-12	1.03382	0.258	0.144	1.85721e-07	Monocytes	PPP1R15B
8.35434e-11	-1.02119	0.258	0.345	1.59526e-06	Monocytes	VAMP2
5.96987e-10	-1.40176	0.197	0.281	1.13995e-05	Monocytes	TMEM109
6.58743e-10	-1.17273	0.161	0.257	1.25787e-05	Monocytes	RP11-220I1.1
7.80213e-10	-1.32934	0.153	0.25	1.48982e-05	Monocytes	ATP2B4
1.59895e-09	-1.15456	0.17	0.262	3.0532e-05	Monocytes	ARHGEF3
1.17957e-08	1.09432	0.373	0.255	0.000225239	Monocytes	GADD45B
4.28193e-08	-1.00104	0.241	0.308	0.000817634	Monocytes	CCNG1
7.12803e-08	2.28078	0.281	0.208	0.0013611	Monocytes	CCL4
9.45173e-08	-1.08661	0.191	0.266	0.00180481	Monocytes	MZT2B
1.29662e-07	-1.07278	0.199	0.272	0.00247589	Monocytes	RCC1
2.45174e-07	-1.02568	0.201	0.268	0.00468159	Monocytes	IMPDH2
1.22045e-06	-1.00675	0.216	0.276	0.0233044	Monocytes	TOB1
