# Supplementary material for: Novel insights from comprehensive analysis: The role of cuproptosis and peripheral immune infiltration in Alzheimer’s disease
Source: PLoS One. 2025 Jun 25;20(6):e0325799. doi: 10.1371/journal.pone.0325799 (PMC12194219; doi:10.1371/journal.pone.0325799)
Supplement: S9 Table — (XLSX) [file pone.0325799.s012.xlsx]

## Sheet: Supplementary Table 7.xlsx
Supplementary Table 9. Intercellular communication networks in the AD samples.
source	target	ligand	receptor	prob	pval	interaction_name	interaction_name_2	pathway_name	annotation	evidence
B cells	B cells	MIF	CD74_CXCR4	0.20465	0	MIF_CD74_CXCR4	MIF - (CD74+CXCR4)	MIF	Secreted Signaling	PMID: 29637711; PMID: 24760155
Monocytes	B cells	MIF	CD74_CXCR4	0.135978	0	MIF_CD74_CXCR4	MIF - (CD74+CXCR4)	MIF	Secreted Signaling	PMID: 29637711; PMID: 24760155
NK cells	B cells	MIF	CD74_CXCR4	0.217603	0	MIF_CD74_CXCR4	MIF - (CD74+CXCR4)	MIF	Secreted Signaling	PMID: 29637711; PMID: 24760155
T cells, CD4+	B cells	MIF	CD74_CXCR4	0.217073	0	MIF_CD74_CXCR4	MIF - (CD74+CXCR4)	MIF	Secreted Signaling	PMID: 29637711; PMID: 24760155
T cells, CD8+	B cells	MIF	CD74_CXCR4	0.222819	0	MIF_CD74_CXCR4	MIF - (CD74+CXCR4)	MIF	Secreted Signaling	PMID: 29637711; PMID: 24760155
B cells	B cells	MIF	CD74_CD44	0.154565	0	MIF_CD74_CD44	MIF - (CD74+CD44)	MIF	Secreted Signaling	PMID: 29637711; PMID: 26175090
NK cells	B cells	MIF	CD74_CD44	0.165007	0	MIF_CD74_CD44	MIF - (CD74+CD44)	MIF	Secreted Signaling	PMID: 29637711; PMID: 26175090
T cells, CD4+	B cells	MIF	CD74_CD44	0.164577	0	MIF_CD74_CD44	MIF - (CD74+CD44)	MIF	Secreted Signaling	PMID: 29637711; PMID: 26175090
T cells, CD8+	B cells	MIF	CD74_CD44	0.169234	0	MIF_CD74_CD44	MIF - (CD74+CD44)	MIF	Secreted Signaling	PMID: 29637711; PMID: 26175090
B cells	Monocytes	MIF	CD74_CD44	0.170789	0	MIF_CD74_CD44	MIF - (CD74+CD44)	MIF	Secreted Signaling	PMID: 29637711; PMID: 26175090
NK cells	Monocytes	MIF	CD74_CD44	0.18209	0	MIF_CD74_CD44	MIF - (CD74+CD44)	MIF	Secreted Signaling	PMID: 29637711; PMID: 26175090
T cells, CD4+	Monocytes	MIF	CD74_CD44	0.181626	0	MIF_CD74_CD44	MIF - (CD74+CD44)	MIF	Secreted Signaling	PMID: 29637711; PMID: 26175090
T cells, CD8+	Monocytes	MIF	CD74_CD44	0.186658	0	MIF_CD74_CD44	MIF - (CD74+CD44)	MIF	Secreted Signaling	PMID: 29637711; PMID: 26175090
T cells, CD8+	NK cells	MIF	CD74_CD44	0.120234	0.02	MIF_CD74_CD44	MIF - (CD74+CD44)	MIF	Secreted Signaling	PMID: 29637711; PMID: 26175090
B cells	Monocytes	IL16	CD4	0.0199299	0	IL16_CD4	IL16 - CD4	IL16	Secreted Signaling	KEGG: hsa04060
Monocytes	Monocytes	IL16	CD4	0.00593889	0	IL16_CD4	IL16 - CD4	IL16	Secreted Signaling	KEGG: hsa04060
NK cells	Monocytes	IL16	CD4	0.00926132	0	IL16_CD4	IL16 - CD4	IL16	Secreted Signaling	KEGG: hsa04060
T cells, CD4+	Monocytes	IL16	CD4	0.00904437	0	IL16_CD4	IL16 - CD4	IL16	Secreted Signaling	KEGG: hsa04060
T cells, CD8+	Monocytes	IL16	CD4	0.00880795	0	IL16_CD4	IL16 - CD4	IL16	Secreted Signaling	KEGG: hsa04060
B cells	T cells, CD4+	IL16	CD4	0.00868946	0	IL16_CD4	IL16 - CD4	IL16	Secreted Signaling	KEGG: hsa04060
NK cells	T cells, CD4+	IL16	CD4	0.00401331	0	IL16_CD4	IL16 - CD4	IL16	Secreted Signaling	KEGG: hsa04060
T cells, CD4+	T cells, CD4+	IL16	CD4	0.00391881	0	IL16_CD4	IL16 - CD4	IL16	Secreted Signaling	KEGG: hsa04060
T cells, CD8+	T cells, CD4+	IL16	CD4	0.00381586	0	IL16_CD4	IL16 - CD4	IL16	Secreted Signaling	KEGG: hsa04060
Monocytes	Monocytes	TNF	TNFRSF1A	0.00275302	0	TNF_TNFRSF1A	TNF - TNFRSF1A	TNF	Secreted Signaling	KEGG: hsa04060
Monocytes	Monocytes	TNF	TNFRSF1B	0.0183684	0	TNF_TNFRSF1B	TNF - TNFRSF1B	TNF	Secreted Signaling	KEGG: hsa04060
Monocytes	NK cells	TNF	TNFRSF1B	0.0105975	0	TNF_TNFRSF1B	TNF - TNFRSF1B	TNF	Secreted Signaling	KEGG: hsa04060
Monocytes	B cells	TNFSF13	TNFRSF13B	0.00242917	0	TNFSF13_TNFRSF13B	TNFSF13 - TNFRSF13B	APRIL	Secreted Signaling	KEGG: hsa04060
Monocytes	B cells	TNFSF13B	TNFRSF13B	0.00736467	0	TNFSF13B_TNFRSF13B	TNFSF13B - TNFRSF13B	BAFF	Secreted Signaling	KEGG: hsa04060
Monocytes	B cells	TNFSF13B	TNFRSF13C	0.00985051	0	TNFSF13B_TNFRSF13C	TNFSF13B - TNFRSF13C	BAFF	Secreted Signaling	KEGG: hsa04060
Monocytes	Monocytes	RETN	TLR4	0.0055692	0	RETN_TLR4	RETN - TLR4	RESISTIN	Secreted Signaling	PMID: 30809105
Monocytes	B cells	RETN	CAP1	0.0354278	0	RETN_CAP1	RETN - CAP1	RESISTIN	Secreted Signaling	PMID: 30809105
Monocytes	Monocytes	RETN	CAP1	0.0631079	0	RETN_CAP1	RETN - CAP1	RESISTIN	Secreted Signaling	PMID: 30809105
Monocytes	NK cells	RETN	CAP1	0.0618411	0	RETN_CAP1	RETN - CAP1	RESISTIN	Secreted Signaling	PMID: 30809105
Monocytes	T cells, CD4+	RETN	CAP1	0.0360585	0	RETN_CAP1	RETN - CAP1	RESISTIN	Secreted Signaling	PMID: 30809105
Monocytes	T cells, CD8+	RETN	CAP1	0.0362056	0	RETN_CAP1	RETN - CAP1	RESISTIN	Secreted Signaling	PMID: 30809105
NK cells	NK cells	GZMA	F2R	0.0217054	0	GZMA_F2R	GZMA - F2R	PARs	Secreted Signaling	KEGG: hsa04080
Monocytes	Monocytes	ANXA1	FPR1	0.0708614	0	ANXA1_FPR1	ANXA1 - FPR1	ANNEXIN	Secreted Signaling	PMID: 23230437
NK cells	Monocytes	ANXA1	FPR1	0.067582	0	ANXA1_FPR1	ANXA1 - FPR1	ANNEXIN	Secreted Signaling	PMID: 23230437
T cells, CD4+	Monocytes	ANXA1	FPR1	0.041139	0	ANXA1_FPR1	ANXA1 - FPR1	ANNEXIN	Secreted Signaling	PMID: 23230437
T cells, CD8+	Monocytes	ANXA1	FPR1	0.00977577	0	ANXA1_FPR1	ANXA1 - FPR1	ANNEXIN	Secreted Signaling	PMID: 23230437
Monocytes	B cells	LGALS9	PTPRC	0.0721936	0	LGALS9_CD45	LGALS9 - CD45	GALECTIN	Secreted Signaling	PMID: 30120235
Monocytes	Monocytes	LGALS9	PTPRC	0.0843794	0	LGALS9_CD45	LGALS9 - CD45	GALECTIN	Secreted Signaling	PMID: 30120235
Monocytes	NK cells	LGALS9	PTPRC	0.0973309	0	LGALS9_CD45	LGALS9 - CD45	GALECTIN	Secreted Signaling	PMID: 30120235
Monocytes	T cells, CD4+	LGALS9	PTPRC	0.0777138	0	LGALS9_CD45	LGALS9 - CD45	GALECTIN	Secreted Signaling	PMID: 30120235
Monocytes	T cells, CD8+	LGALS9	PTPRC	0.0711958	0	LGALS9_CD45	LGALS9 - CD45	GALECTIN	Secreted Signaling	PMID: 30120235
Monocytes	B cells	LGALS9	CD44	0.0419992	0	LGALS9_CD44	LGALS9 - CD44	GALECTIN	Secreted Signaling	PMID: 25065622
Monocytes	Monocytes	LGALS9	CD44	0.0700451	0	LGALS9_CD44	LGALS9 - CD44	GALECTIN	Secreted Signaling	PMID: 25065622
Monocytes	NK cells	LGALS9	CD44	0.0441026	0	LGALS9_CD44	LGALS9 - CD44	GALECTIN	Secreted Signaling	PMID: 25065622
Monocytes	T cells, CD4+	LGALS9	CD44	0.0616208	0	LGALS9_CD44	LGALS9 - CD44	GALECTIN	Secreted Signaling	PMID: 25065622
Monocytes	T cells, CD8+	LGALS9	CD44	0.0570333	0	LGALS9_CD44	LGALS9 - CD44	GALECTIN	Secreted Signaling	PMID: 25065622
